# Supplementary material for: Methyl­(phenyl)­bis­(quinoline-2-carbox­ylato-κ2 N,O)tin(IV) monohydrate
Source: Acta Crystallogr Sect E Struct Rep Online. 2011 Jan 12;67(Pt 2):m156–7. doi: 10.1107/S1600536810054437 (PMC3051546; doi:10.1107/S1600536810054437)
Supplement: Supplementary file 1 [file e-67-0m156-sup1.cif]

##############################################################################
###                                                                        ###
###        Electronic paper (Acta Crystallographica Section E)             ###
###                                                                        ###
##############################################################################
#                                                                            #
# This CIF contains the data in a paper accepted for publication in Acta     #
# Crystallographica Section E. It conforms to the requirements of Notes      #
# for Authors for Section E, and has been peer reviewed under the auspices   #
# of the IUCr Commission on Journals.                                        #
#                                                                            #
# Full details of the Crystallographic Information File format               #
# are given in the paper "The Crystallographic Information File (CIF):       #
# a New Standard Archive File for Crystallography" by S. R. Hall, F. H.      #
# Allen and I. D. Brown [Acta Cryst. (1991), A47, 655-685].                  #
#                                                                            #
# The current version of the core CIF dictionary is obtainable from          #
# ftp://ftp.iucr.org/pub/cif_core.dic. The current version number is 2.4.    #
#                                                                            #
# Software is freely available for graphical display of the structure(s) in  #
# this CIF.  For information consult the CIF home page http://www.iucr.org/  #
# cif/home.html                                                              #
#                                                                            #
# This file may be used for bona fide research purposes within the           #
# scientific community so long as proper attribution is given to the journal # 
# article from which it was obtained.                                        #
#                                                                            #
##############################################################################
                                             
data_global
_audit_creation_method     SHELXL-97
_journal_date_recd_electronic     2010-12-14
_journal_date_accepted     2010-12-27
_journal_name_full     'Acta Crystallographica, Section E'
_journal_year     2011
_journal_volume     67
_journal_issue      2
_journal_page_first     m156
_journal_page_last     m157
_journal_paper_category     QM
_journal_coeditor_code     HG2770
_publ_contact_author
;
     Dr. Seik Weng Ng
     Department of Chemistry
     University of Malaya
     50603 Kuala Lumpur
     Malaysia
;
_publ_contact_author_email     seikweng@um.edu.my
_publ_contact_author_fax     '03 7967 4193'
_publ_contact_author_phone     '03 7967 6778'
_publ_section_title
;
Methyl(phenyl)bis(quinoline-2-carboxylato-\k^2^<i>N</i>,<i>O</i>)tin(IV)
monohydrate
;
loop_
    _publ_author_name
    _publ_author_address
    'Vafaee, Marzieh'
;
Department of Chemistry
General Campus
Shahid Beheshti University
Tehran 1983963113
Iran
;
    'Amini, Mostafa M.'
;
Department of Chemistry
General Campus
Shahid Beheshti University
Tehran 1983963113
Iran
;
    'Ng, Seik Weng'
;
Department of Chemistry
University of Malaya
50603 Kuala Lumpur
Malaysia
;
_publ_section_synopsis     .
data_I
_audit_creation_method     SHELXL-97
_chemical_name_systematic
;
Methyl(phenyl)bis(quinoline-2-carboxylato-\k^2^<i>N</i>,<i>O</i>)tin(IV)
monohydrate
;
_chemical_name_common     ?
_chemical_formula_moiety     'C27 H20 N2 O4 Sn, H2 O'
_chemical_formula_sum     'C27 H22 N2 O5 Sn'
_chemical_formula_iupac     '[Sn (C H3) (C6 H5) (C10 H6 N O2)2], H2 O'
_chemical_formula_weight     573.16
_chemical_melting_point     ?
_symmetry_cell_setting     triclinic
_symmetry_space_group_name_H-M     'P -1'
_symmetry_space_group_name_Hall     '-P 1'
loop_
    _symmetry_equiv_pos_as_xyz
    'x, y, z'
    '-x, -y, -z'
_cell_length_a     10.1645(5)
_cell_length_b     13.9747(6)
_cell_length_c     17.0047(8)
_cell_angle_alpha     103.8670(6)
_cell_angle_beta     95.3560(7)
_cell_angle_gamma     99.0625(7)
_cell_volume     2294.0(2)
_cell_formula_units_Z     4
_cell_measurement_reflns_used     3873
_cell_measurement_theta_min     2.3
_cell_measurement_theta_max     28.3
_cell_measurement_temperature     100(2)
_exptl_crystal_description     Prism
_exptl_crystal_colour     Colorless
_exptl_crystal_size_max     0.15
_exptl_crystal_size_mid     0.10
_exptl_crystal_size_min     0.05
_exptl_crystal_density_diffrn     1.660
_exptl_crystal_density_meas     ?
_exptl_crystal_density_method     'not measured'
_exptl_crystal_F_000     1152
_exptl_absorpt_coefficient_mu     1.157
_exptl_absorpt_correction_type     multi-scan
_exptl_absorpt_process_details     '(TWINABS; Bruker, 2009)'
_exptl_absorpt_correction_T_min     0.8456
_exptl_absorpt_correction_T_max     0.9444
_diffrn_ambient_temperature     100(2)
_diffrn_radiation_type     MoK\a
_diffrn_radiation_wavelength     0.71073
_diffrn_radiation_source     'fine-focus sealed tube'
_diffrn_radiation_monochromator     graphite
_diffrn_measurement_device_type     'Bruker SMART APEX'
_diffrn_measurement_method     \w
_diffrn_detector_area_resol_mean     ?
_diffrn_reflns_number     13450
_diffrn_reflns_av_R_equivalents     0.0275
_diffrn_reflns_av_sigmaI/netI     0.0420
_diffrn_reflns_theta_min     1.25
_diffrn_reflns_theta_max     27.50
_diffrn_reflns_theta_full     27.50
_diffrn_measured_fraction_theta_max     0.993
_diffrn_measured_fraction_theta_full     0.993
_diffrn_reflns_limit_h_min     -13
_diffrn_reflns_limit_h_max     12
_diffrn_reflns_limit_k_min     -18
_diffrn_reflns_limit_k_max     17
_diffrn_reflns_limit_l_min     0
_diffrn_reflns_limit_l_max     22
_diffrn_standards_number     0
_diffrn_standards_interval_count     0
_diffrn_standards_interval_time     0
_diffrn_standards_decay_%     0
_reflns_number_total     11013
_reflns_number_gt     8760
_reflns_threshold_expression     I>2\s(I)
_refine_ls_structure_factor_coef     Fsqd
_refine_ls_matrix_type     full
_refine_ls_R_factor_all     0.0441
_refine_ls_R_factor_gt     0.0317
_refine_ls_wR_factor_gt     0.0873
_refine_ls_wR_factor_ref     0.1010
_refine_ls_goodness_of_fit_ref     1.074
_refine_ls_restrained_S_all     1.074
_refine_ls_number_reflns     11013
_refine_ls_number_parameters     634
_refine_ls_number_restraints     0
_refine_ls_hydrogen_treatment     constr
_refine_ls_weighting_scheme     calc
_refine_ls_weighting_details
                 'calc w=1/[\s^2^(Fo^2^)+(0.0569P)^2^] where P=(Fo^2^+2Fc^2^)/3'
_atom_sites_solution_hydrogens     geom
_atom_sites_solution_primary     direct
_atom_sites_solution_secondary     difmap
_refine_ls_shift/su_max     0.001
_refine_ls_shift/su_mean     0.001
_refine_diff_density_max     1.262
_refine_diff_density_min     -0.751
_refine_ls_extinction_method     none
_refine_ls_extinction_coef     ?
loop_
    _atom_type_symbol
    _atom_type_description
    _atom_type_scat_dispersion_real
    _atom_type_scat_dispersion_imag
    _atom_type_scat_source
    'C' 'C' 0.0033 0.0016
                         'International Tables Vol C Tables 4.2.6.8 and 6.1.1.4'
    'H' 'H' 0.0000 0.0000
                         'International Tables Vol C Tables 4.2.6.8 and 6.1.1.4'
    'N' 'N' 0.0061 0.0033
                         'International Tables Vol C Tables 4.2.6.8 and 6.1.1.4'
    'O' 'O' 0.0106 0.0060
                         'International Tables Vol C Tables 4.2.6.8 and 6.1.1.4'
    'Sn' 'Sn' -0.6537 1.4246
                         'International Tables Vol C Tables 4.2.6.8 and 6.1.1.4'
_computing_data_collection     'APEX2 (Bruker, 2009)'
_computing_cell_refinement     'SAINT (Bruker, 2009)'
_computing_data_reduction     'SAINT (Bruker, 2009)'
_computing_structure_solution     'SHELXS97 (Sheldrick, 2008)'
_computing_structure_refinement     'SHELXL97 (Sheldrick, 2008)'
_computing_molecular_graphics     'X-SEED (Barbour, 2001)'
_computing_publication_material     'publCIF (Westrip, 2010)'
loop_
    _atom_site_type_symbol
    _atom_site_label
    _atom_site_fract_x
    _atom_site_fract_y
    _atom_site_fract_z
    _atom_site_U_iso_or_equiv
    _atom_site_adp_type
    _atom_site_calc_flag
    _atom_site_refinement_flags
    _atom_site_occupancy
    _atom_site_disorder_assembly
    _atom_site_disorder_group
    Sn Sn1 0.41077(2) 0.201996(17) 0.167572(14) 0.01248(7) Uani d . 1 . .
    Sn Sn2 0.86475(2) 0.207815(17) 0.668056(14) 0.01286(7) Uani d . 1 . .
    O O1 0.2924(2) 0.15333(18) 0.24844(14) 0.0156(5) Uani d . 1 . .
    O O2 0.2587(3) 0.0812(2) 0.34970(16) 0.0226(6) Uani d . 1 . .
    O O3 0.2166(2) 0.21193(19) 0.12076(15) 0.0180(5) Uani d . 1 . .
    O O4 0.0655(2) 0.24855(19) 0.03525(15) 0.0198(6) Uani d . 1 . .
    O O5 0.7572(2) 0.14924(18) 0.74893(14) 0.0160(5) Uani d . 1 . .
    O O6 0.7364(3) 0.0812(2) 0.85284(15) 0.0222(6) Uani d . 1 . .
    O O7 0.6652(2) 0.20711(19) 0.62455(15) 0.0172(5) Uani d . 1 . .
    O O8 0.5004(2) 0.24978(19) 0.55227(15) 0.0199(5) Uani d . 1 . .
    O O1W 0.2494(3) 0.1263(2) 0.52532(17) 0.0306(7) Uani d . 1 . .
    H H1W1 0.2399 0.1075 0.4740 0.046 Uiso d R 1 . .
    H H1W2 0.3242 0.1652 0.5414 0.046 Uiso d R 1 . .
    O O2W -0.1866(3) 0.1123(2) 0.02681(16) 0.0253(6) Uani d . 1 . .
    H H2W1 -0.1125 0.1520 0.0349 0.038 Uiso d R 1 . .
    H H2W2 -0.2168 0.0989 -0.0231 0.038 Uiso d R 1 . .
    N N1 0.5542(3) 0.1471(2) 0.26831(16) 0.0126(6) Uani d . 1 . .
    N N2 0.4156(3) 0.2811(2) 0.04111(17) 0.0133(6) Uani d . 1 . .
    N N3 1.0246(3) 0.1538(2) 0.76648(17) 0.0127(6) Uani d . 1 . .
    N N4 0.8479(3) 0.2890(2) 0.54278(17) 0.0152(6) Uani d . 1 . .
    C C1 0.4553(4) 0.0806(3) 0.0820(2) 0.0170(7) Uani d . 1 . .
    H H1A 0.4042 0.0737 0.0285 0.026 Uiso calc R 1 . .
    H H1B 0.4307 0.0190 0.0995 0.026 Uiso calc R 1 . .
    H H1C 0.5517 0.0922 0.0780 0.026 Uiso calc R 1 . .
    C C2 0.4859(3) 0.3512(3) 0.2381(2) 0.0142(7) Uani d . 1 . .
    C C3 0.4313(4) 0.3852(3) 0.3102(2) 0.0190(8) Uani d . 1 . .
    H H3 0.3638 0.3414 0.3262 0.023 Uiso calc R 1 . .
    C C4 0.4761(4) 0.4835(3) 0.3588(2) 0.0207(8) Uani d . 1 . .
    H H4 0.4381 0.5061 0.4074 0.025 Uiso calc R 1 . .
    C C5 0.5747(4) 0.5474(3) 0.3366(2) 0.0226(8) Uani d . 1 . .
    H H5 0.6022 0.6147 0.3686 0.027 Uiso calc R 1 . .
    C C6 0.6333(4) 0.5135(3) 0.2678(2) 0.0247(9) Uani d . 1 . .
    H H6 0.7050 0.5567 0.2546 0.030 Uiso calc R 1 . .
    C C7 0.5895(4) 0.4180(3) 0.2180(2) 0.0219(8) Uani d . 1 . .
    H H7 0.6291 0.3967 0.1699 0.026 Uiso calc R 1 . .
    C C8 0.3337(3) 0.1119(3) 0.3054(2) 0.0146(7) Uani d . 1 . .
    C C9 0.4796(3) 0.1039(2) 0.3154(2) 0.0141(7) Uani d . 1 . .
    C C10 0.5301(4) 0.0553(3) 0.3709(2) 0.0179(7) Uani d . 1 . .
    H H10 0.4718 0.0247 0.4020 0.021 Uiso calc R 1 . .
    C C11 0.6637(4) 0.0521(3) 0.3800(2) 0.0174(7) Uani d . 1 . .
    H H11 0.6994 0.0179 0.4166 0.021 Uiso calc R 1 . .
    C C12 0.7490(3) 0.1006(3) 0.3340(2) 0.0149(7) Uani d . 1 . .
    C C13 0.8910(4) 0.1051(3) 0.3419(2) 0.0190(8) Uani d . 1 . .
    H H13 0.9328 0.0773 0.3813 0.023 Uiso calc R 1 . .
    C C14 0.9666(4) 0.1483(3) 0.2940(2) 0.0202(8) Uani d . 1 . .
    H H14 1.0606 0.1489 0.2988 0.024 Uiso calc R 1 . .
    C C15 0.9072(4) 0.1927(3) 0.2371(2) 0.0203(8) Uani d . 1 . .
    H H15 0.9620 0.2229 0.2041 0.024 Uiso calc R 1 . .
    C C16 0.7725(4) 0.1931(3) 0.2284(2) 0.0180(7) Uani d . 1 . .
    H H16 0.7340 0.2239 0.1901 0.022 Uiso calc R 1 . .
    C C17 0.6905(3) 0.1472(2) 0.2772(2) 0.0143(7) Uani d . 1 . .
    C C18 0.1825(4) 0.2494(3) 0.0607(2) 0.0158(7) Uani d . 1 . .
    C C19 0.2928(3) 0.2959(3) 0.0211(2) 0.0155(7) Uani d . 1 . .
    C C20 0.2613(4) 0.3494(3) -0.0358(2) 0.0189(8) Uani d . 1 . .
    H H20 0.1719 0.3595 -0.0471 0.023 Uiso calc R 1 . .
    C C21 0.3605(4) 0.3867(3) -0.0745(2) 0.0212(8) Uani d . 1 . .
    H H21 0.3412 0.4244 -0.1124 0.025 Uiso calc R 1 . .
    C C22 0.4925(4) 0.3695(3) -0.0584(2) 0.0166(7) Uani d . 1 . .
    C C23 0.6027(4) 0.4037(3) -0.0975(2) 0.0217(8) Uani d . 1 . .
    H H23 0.5897 0.4434 -0.1347 0.026 Uiso calc R 1 . .
    C C24 0.7252(4) 0.3804(3) -0.0822(2) 0.0216(8) Uani d . 1 . .
    H H24 0.7969 0.4026 -0.1095 0.026 Uiso calc R 1 . .
    C C25 0.7464(4) 0.3223(3) -0.0252(2) 0.0206(8) Uani d . 1 . .
    H H25 0.8326 0.3062 -0.0147 0.025 Uiso calc R 1 . .
    C C26 0.6448(4) 0.2897(3) 0.0145(2) 0.0190(8) Uani d . 1 . .
    H H26 0.6603 0.2508 0.0520 0.023 Uiso calc R 1 . .
    C C27 0.5161(4) 0.3138(2) -0.0002(2) 0.0152(7) Uani d . 1 . .
    C C28 0.9242(4) 0.0934(2) 0.5824(2) 0.0152(7) Uani d . 1 . .
    H H28A 0.8668 0.0798 0.5299 0.023 Uiso calc R 1 . .
    H H28B 0.9157 0.0325 0.6019 0.023 Uiso calc R 1 . .
    H H28C 1.0181 0.1145 0.5754 0.023 Uiso calc R 1 . .
    C C29 0.9229(4) 0.3589(3) 0.7386(2) 0.0145(7) Uani d . 1 . .
    C C30 1.0373(4) 0.3907(3) 0.7967(2) 0.0206(8) Uani d . 1 . .
    H H30 1.0942 0.3445 0.8033 0.025 Uiso calc R 1 . .
    C C31 1.0698(4) 0.4887(3) 0.8452(2) 0.0237(9) Uani d . 1 . .
    H H31 1.1490 0.5093 0.8840 0.028 Uiso calc R 1 . .
    C C32 0.9867(4) 0.5561(3) 0.8369(2) 0.0219(8) Uani d . 1 . .
    H H32 1.0087 0.6231 0.8701 0.026 Uiso calc R 1 . .
    C C33 0.8723(4) 0.5264(3) 0.7808(2) 0.0205(8) Uani d . 1 . .
    H H33 0.8149 0.5726 0.7755 0.025 Uiso calc R 1 . .
    C C34 0.8404(4) 0.4280(3) 0.7314(2) 0.0189(8) Uani d . 1 . .
    H H34 0.7615 0.4080 0.6924 0.023 Uiso calc R 1 . .
    C C35 0.8066(4) 0.1124(3) 0.8058(2) 0.0158(7) Uani d . 1 . .
    C C36 0.9541(3) 0.1074(2) 0.8130(2) 0.0130(7) Uani d . 1 . .
    C C37 1.0090(4) 0.0569(3) 0.8658(2) 0.0158(7) Uani d . 1 . .
    H H37 0.9527 0.0230 0.8961 0.019 Uiso calc R 1 . .
    C C38 1.1431(4) 0.0562(3) 0.8737(2) 0.0160(7) Uani d . 1 . .
    H H38 1.1821 0.0227 0.9097 0.019 Uiso calc R 1 . .
    C C39 1.2237(4) 0.1072(3) 0.8266(2) 0.0144(7) Uani d . 1 . .
    C C40 1.3655(4) 0.1122(3) 0.8324(2) 0.0172(7) Uani d . 1 . .
    H H40 1.4097 0.0838 0.8704 0.021 Uiso calc R 1 . .
    C C41 1.4375(3) 0.1576(3) 0.7837(2) 0.0175(7) Uani d . 1 . .
    H H41 1.5314 0.1582 0.7862 0.021 Uiso calc R 1 . .
    C C42 1.3746(3) 0.2036(3) 0.7296(2) 0.0183(8) Uani d . 1 . .
    H H42 1.4271 0.2362 0.6969 0.022 Uiso calc R 1 . .
    C C43 1.2386(3) 0.2024(3) 0.7232(2) 0.0148(7) Uani d . 1 . .
    H H43 1.1973 0.2334 0.6860 0.018 Uiso calc R 1 . .
    C C44 1.1604(3) 0.1547(2) 0.7724(2) 0.0126(7) Uani d . 1 . .
    C C45 0.6194(4) 0.2467(3) 0.5688(2) 0.0169(7) Uani d . 1 . .
    C C46 0.7199(3) 0.2916(3) 0.5223(2) 0.0154(7) Uani d . 1 . .
    C C47 0.6736(4) 0.3338(3) 0.4599(2) 0.0176(7) Uani d . 1 . .
    H H47 0.5805 0.3335 0.4476 0.021 Uiso calc R 1 . .
    C C48 0.7653(4) 0.3754(3) 0.4173(2) 0.0183(8) Uani d . 1 . .
    H H48 0.7367 0.4054 0.3758 0.022 Uiso calc R 1 . .
    C C49 0.9024(4) 0.3727(3) 0.4362(2) 0.0167(7) Uani d . 1 . .
    C C50 1.0024(4) 0.4138(3) 0.3954(2) 0.0205(8) Uani d . 1 . .
    H H50 0.9780 0.4460 0.3544 0.025 Uiso calc R 1 . .
    C C51 1.1345(4) 0.4080(3) 0.4141(2) 0.0210(8) Uani d . 1 . .
    H H51 1.2011 0.4353 0.3858 0.025 Uiso calc R 1 . .
    C C52 1.1709(4) 0.3611(3) 0.4756(2) 0.0213(8) Uani d . 1 . .
    H H52 1.2624 0.3568 0.4882 0.026 Uiso calc R 1 . .
    C C53 1.0764(4) 0.3216(3) 0.5173(2) 0.0215(8) Uani d . 1 . .
    H H53 1.1024 0.2898 0.5582 0.026 Uiso calc R 1 . .
    C C54 0.9403(3) 0.3284(3) 0.4993(2) 0.0142(7) Uani d . 1 . .
loop_
    _atom_site_aniso_label
    _atom_site_aniso_U_11
    _atom_site_aniso_U_22
    _atom_site_aniso_U_33
    _atom_site_aniso_U_12
    _atom_site_aniso_U_13
    _atom_site_aniso_U_23
    Sn1 0.00909(12) 0.01302(12) 0.01558(13) 0.00170(9) 0.00211(9) 0.00426(9)
    Sn2 0.00969(13) 0.01338(12) 0.01618(13) 0.00100(9) 0.00245(9) 0.00557(9)
    O1 0.0116(12) 0.0182(12) 0.0189(12) 0.0018(10) 0.0035(10) 0.0082(10)
    O2 0.0175(14) 0.0297(15) 0.0245(14) 0.0029(11) 0.0085(11) 0.0132(12)
    O3 0.0123(13) 0.0244(14) 0.0189(13) 0.0035(10) 0.0020(10) 0.0086(11)
    O4 0.0134(13) 0.0215(13) 0.0235(14) 0.0044(10) -0.0034(10) 0.0053(11)
    O5 0.0089(12) 0.0236(13) 0.0185(13) 0.0023(10) 0.0024(10) 0.0112(10)
    O6 0.0200(14) 0.0267(14) 0.0221(14) 0.0018(11) 0.0077(11) 0.0106(11)
    O7 0.0096(12) 0.0241(13) 0.0209(13) 0.0011(10) 0.0006(10) 0.0135(11)
    O8 0.0121(13) 0.0254(14) 0.0239(14) 0.0030(11) 0.0016(10) 0.0103(11)
    O1W 0.0236(16) 0.0369(17) 0.0289(16) -0.0037(13) 0.0011(12) 0.0106(13)
    O2W 0.0203(14) 0.0314(15) 0.0254(14) 0.0016(12) 0.0041(11) 0.0113(12)
    N1 0.0131(15) 0.0151(14) 0.0113(14) 0.0041(11) 0.0022(11) 0.0057(11)
    N2 0.0154(15) 0.0136(14) 0.0124(14) 0.0025(11) 0.0014(11) 0.0068(11)
    N3 0.0117(15) 0.0148(14) 0.0131(14) 0.0039(11) 0.0021(11) 0.0049(11)
    N4 0.0141(15) 0.0157(15) 0.0159(15) 0.0029(12) 0.0012(11) 0.0045(12)
    C1 0.0173(19) 0.0160(17) 0.0175(17) 0.0041(14) 0.0028(14) 0.0030(14)
    C2 0.0137(18) 0.0158(17) 0.0154(17) 0.0067(14) -0.0001(13) 0.0069(14)
    C3 0.0107(18) 0.0181(18) 0.027(2) 0.0018(14) 0.0020(14) 0.0046(15)
    C4 0.0125(18) 0.0225(19) 0.024(2) 0.0071(15) -0.0011(15) 0.0000(16)
    C5 0.026(2) 0.0130(17) 0.026(2) 0.0051(15) -0.0056(16) 0.0027(15)
    C6 0.029(2) 0.0179(19) 0.026(2) -0.0044(16) -0.0012(17) 0.0120(16)
    C7 0.024(2) 0.0187(19) 0.0208(19) 0.0007(16) 0.0026(15) 0.0031(15)
    C8 0.0112(17) 0.0146(17) 0.0176(17) 0.0009(13) 0.0011(13) 0.0044(14)
    C9 0.0139(18) 0.0114(16) 0.0156(17) 0.0022(13) -0.0002(13) 0.0016(13)
    C10 0.0195(19) 0.0150(17) 0.0187(18) 0.0011(14) 0.0021(14) 0.0050(14)
    C11 0.024(2) 0.0150(17) 0.0131(17) 0.0033(15) -0.0014(14) 0.0044(14)
    C12 0.0133(18) 0.0159(17) 0.0149(17) 0.0058(14) -0.0013(13) 0.0023(14)
    C13 0.0134(18) 0.0213(19) 0.0200(18) 0.0076(15) -0.0061(14) 0.0012(15)
    C14 0.0126(18) 0.0190(18) 0.026(2) 0.0039(14) 0.0013(15) -0.0007(15)
    C15 0.0154(19) 0.0178(18) 0.026(2) 0.0004(15) 0.0046(15) 0.0028(15)
    C16 0.0171(19) 0.0155(17) 0.0206(18) 0.0021(14) 0.0015(14) 0.0042(14)
    C17 0.0139(18) 0.0137(17) 0.0146(17) 0.0035(14) -0.0006(13) 0.0025(13)
    C18 0.0145(18) 0.0128(16) 0.0190(18) 0.0034(14) 0.0023(14) 0.0013(14)
    C19 0.0133(18) 0.0143(17) 0.0171(17) 0.0022(14) 0.0011(14) 0.0013(14)
    C20 0.0139(18) 0.0207(19) 0.0245(19) 0.0045(15) 0.0005(15) 0.0102(16)
    C21 0.025(2) 0.0185(19) 0.0203(19) 0.0034(16) -0.0017(15) 0.0068(15)
    C22 0.0172(19) 0.0155(17) 0.0172(17) 0.0045(14) 0.0003(14) 0.0042(14)
    C23 0.029(2) 0.0187(19) 0.0190(19) 0.0023(16) 0.0028(16) 0.0094(15)
    C24 0.025(2) 0.0207(19) 0.0180(18) -0.0011(16) 0.0078(15) 0.0049(15)
    C25 0.0184(19) 0.025(2) 0.0191(18) 0.0051(16) 0.0042(15) 0.0056(15)
    C26 0.0168(19) 0.0162(18) 0.0231(19) 0.0002(14) 0.0010(15) 0.0057(15)
    C27 0.0159(18) 0.0107(16) 0.0166(17) -0.0023(13) 0.0002(14) 0.0027(13)
    C28 0.0176(18) 0.0155(17) 0.0132(16) 0.0014(14) 0.0042(13) 0.0054(14)
    C29 0.0161(18) 0.0147(17) 0.0147(16) 0.0032(14) 0.0069(13) 0.0056(14)
    C30 0.0176(19) 0.0175(18) 0.027(2) 0.0066(15) 0.0016(15) 0.0044(15)
    C31 0.018(2) 0.0145(18) 0.034(2) 0.0012(15) -0.0005(16) 0.0008(16)
    C32 0.026(2) 0.0114(17) 0.027(2) 0.0027(15) 0.0066(16) 0.0038(15)
    C33 0.024(2) 0.0170(18) 0.026(2) 0.0102(15) 0.0050(16) 0.0099(15)
    C34 0.0191(19) 0.0221(19) 0.0182(18) 0.0068(15) 0.0017(14) 0.0087(15)
    C35 0.0151(18) 0.0151(17) 0.0167(17) 0.0013(14) 0.0040(14) 0.0037(14)
    C36 0.0163(18) 0.0098(15) 0.0124(16) -0.0005(13) 0.0030(13) 0.0033(13)
    C37 0.0188(19) 0.0137(17) 0.0152(17) 0.0001(14) 0.0036(14) 0.0055(14)
    C38 0.0197(19) 0.0138(17) 0.0141(17) 0.0025(14) 0.0008(14) 0.0036(13)
    C39 0.0182(18) 0.0133(16) 0.0127(16) 0.0062(14) 0.0013(13) 0.0038(13)
    C40 0.0176(19) 0.0152(17) 0.0180(18) 0.0054(14) -0.0020(14) 0.0030(14)
    C41 0.0069(17) 0.0186(18) 0.0240(19) 0.0034(14) 0.0009(14) -0.0003(15)
    C42 0.0075(17) 0.0211(18) 0.0236(19) -0.0004(14) 0.0029(14) 0.0023(15)
    C43 0.0124(18) 0.0157(17) 0.0161(17) 0.0007(13) 0.0028(13) 0.0049(14)
    C44 0.0110(17) 0.0125(16) 0.0134(16) 0.0035(13) -0.0010(13) 0.0019(13)
    C45 0.0156(19) 0.0138(17) 0.0185(18) 0.0000(14) 0.0015(14) 0.0008(14)
    C46 0.0130(18) 0.0146(17) 0.0176(17) 0.0018(14) 0.0014(14) 0.0031(14)
    C47 0.0130(18) 0.0190(18) 0.0206(18) 0.0057(14) 0.0014(14) 0.0029(15)
    C48 0.022(2) 0.0160(17) 0.0181(18) 0.0049(15) 0.0005(15) 0.0071(14)
    C49 0.0187(19) 0.0120(16) 0.0185(18) 0.0017(14) 0.0044(14) 0.0020(14)
    C50 0.019(2) 0.0185(18) 0.025(2) 0.0031(15) 0.0030(15) 0.0081(16)
    C51 0.022(2) 0.0183(18) 0.0218(19) -0.0014(15) 0.0044(15) 0.0065(15)
    C52 0.0130(19) 0.029(2) 0.0215(19) 0.0021(15) 0.0029(15) 0.0070(16)
    C53 0.0127(19) 0.026(2) 0.026(2) 0.0035(15) -0.0023(15) 0.0074(16)
    C54 0.0108(17) 0.0133(16) 0.0173(17) 0.0009(13) 0.0032(13) 0.0021(13)
loop_
    _geom_bond_atom_site_label_1
    _geom_bond_atom_site_label_2
    _geom_bond_site_symmetry_2
    _geom_bond_distance
    _geom_bond_publ_flag
    Sn1 O1 . 2.074(2) yes
    Sn1 C1 . 2.093(3) yes
    Sn1 O3 . 2.097(2) yes
    Sn1 C2 . 2.121(3) yes
    Sn1 N1 . 2.483(3) yes
    Sn1 N2 . 2.644(3) yes
    Sn2 O5 . 2.072(2) yes
    Sn2 O7 . 2.091(2) yes
    Sn2 C28 . 2.096(3) yes
    Sn2 C29 . 2.123(3) yes
    Sn2 N3 . 2.548(3) yes
    Sn2 N4 . 2.647(3) yes
    O1 C8 . 1.311(4) ?
    O2 C8 . 1.222(4) ?
    O3 C18 . 1.298(4) ?
    O4 C18 . 1.224(4) ?
    O5 C35 . 1.297(4) ?
    O6 C35 . 1.231(4) ?
    O7 C45 . 1.293(4) ?
    O8 C45 . 1.226(4) ?
    O1W H1W1 . 0.8401 ?
    O1W H1W2 . 0.8407 ?
    O2W H2W1 . 0.8407 ?
    O2W H2W2 . 0.8406 ?
    N1 C9 . 1.334(4) ?
    N1 C17 . 1.379(4) ?
    N2 C19 . 1.324(4) ?
    N2 C27 . 1.374(4) ?
    N3 C36 . 1.328(4) ?
    N3 C44 . 1.373(4) ?
    N4 C46 . 1.323(4) ?
    N4 C54 . 1.376(4) ?
    C1 H1A . 0.9800 ?
    C1 H1B . 0.9800 ?
    C1 H1C . 0.9800 ?
    C2 C3 . 1.402(5) ?
    C2 C7 . 1.417(5) ?
    C3 C4 . 1.402(5) ?
    C3 H3 . 0.9500 ?
    C4 C5 . 1.377(5) ?
    C4 H4 . 0.9500 ?
    C5 C6 . 1.379(5) ?
    C5 H5 . 0.9500 ?
    C6 C7 . 1.378(5) ?
    C6 H6 . 0.9500 ?
    C7 H7 . 0.9500 ?
    C8 C9 . 1.502(5) ?
    C9 C10 . 1.393(5) ?
    C10 C11 . 1.362(5) ?
    C10 H10 . 0.9500 ?
    C11 C12 . 1.422(5) ?
    C11 H11 . 0.9500 ?
    C12 C17 . 1.424(5) ?
    C12 C13 . 1.427(5) ?
    C13 C14 . 1.351(5) ?
    C13 H13 . 0.9500 ?
    C14 C15 . 1.407(5) ?
    C14 H14 . 0.9500 ?
    C15 C16 . 1.365(5) ?
    C15 H15 . 0.9500 ?
    C16 C17 . 1.417(5) ?
    C16 H16 . 0.9500 ?
    C18 C19 . 1.502(5) ?
    C19 C20 . 1.400(5) ?
    C20 C21 . 1.359(5) ?
    C20 H20 . 0.9500 ?
    C21 C22 . 1.413(5) ?
    C21 H21 . 0.9500 ?
    C22 C27 . 1.424(5) ?
    C22 C23 . 1.431(5) ?
    C23 C24 . 1.353(5) ?
    C23 H23 . 0.9500 ?
    C24 C25 . 1.429(5) ?
    C24 H24 . 0.9500 ?
    C25 C26 . 1.364(5) ?
    C25 H25 . 0.9500 ?
    C26 C27 . 1.415(5) ?
    C26 H26 . 0.9500 ?
    C28 H28A . 0.9800 ?
    C28 H28B . 0.9800 ?
    C28 H28C . 0.9800 ?
    C29 C30 . 1.392(5) ?
    C29 C34 . 1.394(5) ?
    C30 C31 . 1.389(5) ?
    C30 H30 . 0.9500 ?
    C31 C32 . 1.384(5) ?
    C31 H31 . 0.9500 ?
    C32 C33 . 1.373(5) ?
    C32 H32 . 0.9500 ?
    C33 C34 . 1.399(5) ?
    C33 H33 . 0.9500 ?
    C34 H34 . 0.9500 ?
    C35 C36 . 1.506(5) ?
    C36 C37 . 1.398(5) ?
    C37 C38 . 1.359(5) ?
    C37 H37 . 0.9500 ?
    C38 C39 . 1.425(5) ?
    C38 H38 . 0.9500 ?
    C39 C44 . 1.423(5) ?
    C39 C40 . 1.424(5) ?
    C40 C41 . 1.358(5) ?
    C40 H40 . 0.9500 ?
    C41 C42 . 1.404(5) ?
    C41 H41 . 0.9500 ?
    C42 C43 . 1.374(5) ?
    C42 H42 . 0.9500 ?
    C43 C44 . 1.414(5) ?
    C43 H43 . 0.9500 ?
    C45 C46 . 1.499(5) ?
    C46 C47 . 1.410(5) ?
    C47 C48 . 1.374(5) ?
    C47 H47 . 0.9500 ?
    C48 C49 . 1.409(5) ?
    C48 H48 . 0.9500 ?
    C49 C50 . 1.409(5) ?
    C49 C54 . 1.413(5) ?
    C50 C51 . 1.370(5) ?
    C50 H50 . 0.9500 ?
    C51 C52 . 1.412(5) ?
    C51 H51 . 0.9500 ?
    C52 C53 . 1.370(5) ?
    C52 H52 . 0.9500 ?
    C53 C54 . 1.412(5) ?
    C53 H53 . 0.9500 ?
loop_
    _geom_angle_atom_site_label_1
    _geom_angle_atom_site_label_2
    _geom_angle_atom_site_label_3
    _geom_angle_site_symmetry_1
    _geom_angle_site_symmetry_3
    _geom_angle
    _geom_angle_publ_flag
    O1 Sn1 C1 . . 111.11(12) ?
    O1 Sn1 O3 . . 76.84(9) ?
    C1 Sn1 O3 . . 103.41(12) ?
    O1 Sn1 C2 . . 98.68(11) ?
    C1 Sn1 C2 . . 144.50(10)
                           yes
    O3 Sn1 C2 . . 101.75(11) ?
    O1 Sn1 N1 . . 71.06(9) ?
    C1 Sn1 N1 . . 84.82(11) ?
    O3 Sn1 N1 . . 147.65(9) ?
    C2 Sn1 N1 . . 87.16(11) ?
    O1 Sn1 N2 . . 145.43(9) ?
    C1 Sn1 N2 . . 81.50(11) ?
    O3 Sn1 N2 . . 68.83(9) ?
    C2 Sn1 N2 . . 84.72(11) ?
    N1 Sn1 N2 . . 143.44(9) ?
    O5 Sn2 O7 . . 76.83(9) ?
    O5 Sn2 C28 . . 110.72(12) ?
    O7 Sn2 C28 . . 105.40(12) ?
    O5 Sn2 C29 . . 99.13(11) ?
    O7 Sn2 C29 . . 100.21(12) ?
    C28 Sn2 C29 . . 144.20(10)
                             yes
    O5 Sn2 N3 . . 70.49(9) ?
    O7 Sn2 N3 . . 146.93(9) ?
    C28 Sn2 N3 . . 82.07(11) ?
    C29 Sn2 N3 . . 89.99(11) ?
    O5 Sn2 N4 . . 144.85(9) ?
    O7 Sn2 N4 . . 68.19(9) ?
    C28 Sn2 N4 . . 82.64(11) ?
    C29 Sn2 N4 . . 84.11(11) ?
    N3 Sn2 N4 . . 144.65(9) ?
    C8 O1 Sn1 . . 125.0(2) ?
    C18 O3 Sn1 . . 127.6(2) ?
    C35 O5 Sn2 . . 125.8(2) ?
    C45 O7 Sn2 . . 129.0(2) ?
    H1W1 O1W H1W2 . . 108.1 ?
    H2W1 O2W H2W2 . . 108.2 ?
    C9 N1 C17 . . 118.2(3) ?
    C9 N1 Sn1 . . 110.9(2) ?
    C17 N1 Sn1 . . 130.6(2) ?
    C19 N2 C27 . . 118.3(3) ?
    C19 N2 Sn1 . . 107.7(2) ?
    C27 N2 Sn1 . . 133.8(2) ?
    C36 N3 C44 . . 118.1(3) ?
    C36 N3 Sn2 . . 109.4(2) ?
    C44 N3 Sn2 . . 132.1(2) ?
    C46 N4 C54 . . 117.6(3) ?
    C46 N4 Sn2 . . 108.1(2) ?
    C54 N4 Sn2 . . 134.3(2) ?
    Sn1 C1 H1A . . 109.5 ?
    Sn1 C1 H1B . . 109.5 ?
    H1A C1 H1B . . 109.5 ?
    Sn1 C1 H1C . . 109.5 ?
    H1A C1 H1C . . 109.5 ?
    H1B C1 H1C . . 109.5 ?
    C3 C2 C7 . . 117.9(3) ?
    C3 C2 Sn1 . . 117.8(3) ?
    C7 C2 Sn1 . . 124.2(2) ?
    C4 C3 C2 . . 120.3(4) ?
    C4 C3 H3 . . 119.8 ?
    C2 C3 H3 . . 119.8 ?
    C5 C4 C3 . . 120.4(3) ?
    C5 C4 H4 . . 119.8 ?
    C3 C4 H4 . . 119.8 ?
    C4 C5 C6 . . 119.9(3) ?
    C4 C5 H5 . . 120.1 ?
    C6 C5 H5 . . 120.1 ?
    C7 C6 C5 . . 121.0(4) ?
    C7 C6 H6 . . 119.5 ?
    C5 C6 H6 . . 119.5 ?
    C6 C7 C2 . . 120.5(3) ?
    C6 C7 H7 . . 119.8 ?
    C2 C7 H7 . . 119.8 ?
    O2 C8 O1 . . 122.5(3) ?
    O2 C8 C9 . . 120.2(3) ?
    O1 C8 C9 . . 117.3(3) ?
    N1 C9 C10 . . 124.0(3) ?
    N1 C9 C8 . . 115.0(3) ?
    C10 C9 C8 . . 121.0(3) ?
    C11 C10 C9 . . 119.4(3) ?
    C11 C10 H10 . . 120.3 ?
    C9 C10 H10 . . 120.3 ?
    C10 C11 C12 . . 119.0(3) ?
    C10 C11 H11 . . 120.5 ?
    C12 C11 H11 . . 120.5 ?
    C11 C12 C17 . . 118.6(3) ?
    C11 C12 C13 . . 123.2(3) ?
    C17 C12 C13 . . 118.2(3) ?
    C14 C13 C12 . . 120.7(3) ?
    C14 C13 H13 . . 119.6 ?
    C12 C13 H13 . . 119.6 ?
    C13 C14 C15 . . 120.5(3) ?
    C13 C14 H14 . . 119.8 ?
    C15 C14 H14 . . 119.8 ?
    C16 C15 C14 . . 121.4(4) ?
    C16 C15 H15 . . 119.3 ?
    C14 C15 H15 . . 119.3 ?
    C15 C16 C17 . . 119.3(3) ?
    C15 C16 H16 . . 120.3 ?
    C17 C16 H16 . . 120.3 ?
    N1 C17 C16 . . 119.5(3) ?
    N1 C17 C12 . . 120.6(3) ?
    C16 C17 C12 . . 119.8(3) ?
    O4 C18 O3 . . 123.2(3) ?
    O4 C18 C19 . . 118.9(3) ?
    O3 C18 C19 . . 117.9(3) ?
    N2 C19 C20 . . 123.7(3) ?
    N2 C19 C18 . . 116.9(3) ?
    C20 C19 C18 . . 119.4(3) ?
    C21 C20 C19 . . 119.0(3) ?
    C21 C20 H20 . . 120.5 ?
    C19 C20 H20 . . 120.5 ?
    C20 C21 C22 . . 120.0(3) ?
    C20 C21 H21 . . 120.0 ?
    C22 C21 H21 . . 120.0 ?
    C21 C22 C27 . . 117.6(3) ?
    C21 C22 C23 . . 124.0(3) ?
    C27 C22 C23 . . 118.4(3) ?
    C24 C23 C22 . . 121.1(3) ?
    C24 C23 H23 . . 119.5 ?
    C22 C23 H23 . . 119.5 ?
    C23 C24 C25 . . 119.9(3) ?
    C23 C24 H24 . . 120.1 ?
    C25 C24 H24 . . 120.1 ?
    C26 C25 C24 . . 121.0(3) ?
    C26 C25 H25 . . 119.5 ?
    C24 C25 H25 . . 119.5 ?
    C25 C26 C27 . . 120.1(3) ?
    C25 C26 H26 . . 120.0 ?
    C27 C26 H26 . . 120.0 ?
    N2 C27 C26 . . 119.1(3) ?
    N2 C27 C22 . . 121.3(3) ?
    C26 C27 C22 . . 119.6(3) ?
    Sn2 C28 H28A . . 109.5 ?
    Sn2 C28 H28B . . 109.5 ?
    H28A C28 H28B . . 109.5 ?
    Sn2 C28 H28C . . 109.5 ?
    H28A C28 H28C . . 109.5 ?
    H28B C28 H28C . . 109.5 ?
    C30 C29 C34 . . 118.0(3) ?
    C30 C29 Sn2 . . 122.1(3) ?
    C34 C29 Sn2 . . 119.8(3) ?
    C31 C30 C29 . . 121.2(3) ?
    C31 C30 H30 . . 119.4 ?
    C29 C30 H30 . . 119.4 ?
    C32 C31 C30 . . 119.9(4) ?
    C32 C31 H31 . . 120.1 ?
    C30 C31 H31 . . 120.1 ?
    C33 C32 C31 . . 120.1(3) ?
    C33 C32 H32 . . 120.0 ?
    C31 C32 H32 . . 120.0 ?
    C32 C33 C34 . . 120.0(3) ?
    C32 C33 H33 . . 120.0 ?
    C34 C33 H33 . . 120.0 ?
    C29 C34 C33 . . 120.8(3) ?
    C29 C34 H34 . . 119.6 ?
    C33 C34 H34 . . 119.6 ?
    O6 C35 O5 . . 121.9(3) ?
    O6 C35 C36 . . 120.0(3) ?
    O5 C35 C36 . . 118.2(3) ?
    N3 C36 C37 . . 124.0(3) ?
    N3 C36 C35 . . 115.4(3) ?
    C37 C36 C35 . . 120.6(3) ?
    C38 C37 C36 . . 119.8(3) ?
    C38 C37 H37 . . 120.1 ?
    C36 C37 H37 . . 120.1 ?
    C37 C38 C39 . . 118.3(3) ?
    C37 C38 H38 . . 120.8 ?
    C39 C38 H38 . . 120.8 ?
    C44 C39 C40 . . 119.1(3) ?
    C44 C39 C38 . . 118.8(3) ?
    C40 C39 C38 . . 122.1(3) ?
    C41 C40 C39 . . 120.1(3) ?
    C41 C40 H40 . . 120.0 ?
    C39 C40 H40 . . 120.0 ?
    C40 C41 C42 . . 120.7(3) ?
    C40 C41 H41 . . 119.7 ?
    C42 C41 H41 . . 119.7 ?
    C43 C42 C41 . . 121.2(3) ?
    C43 C42 H42 . . 119.4 ?
    C41 C42 H42 . . 119.4 ?
    C42 C43 C44 . . 119.5(3) ?
    C42 C43 H43 . . 120.2 ?
    C44 C43 H43 . . 120.2 ?
    N3 C44 C43 . . 119.7(3) ?
    N3 C44 C39 . . 120.9(3) ?
    C43 C44 C39 . . 119.4(3) ?
    O8 C45 O7 . . 124.1(3) ?
    O8 C45 C46 . . 118.8(3) ?
    O7 C45 C46 . . 117.1(3) ?
    N4 C46 C47 . . 123.9(3) ?
    N4 C46 C45 . . 117.4(3) ?
    C47 C46 C45 . . 118.8(3) ?
    C48 C47 C46 . . 119.0(3) ?
    C48 C47 H47 . . 120.5 ?
    C46 C47 H47 . . 120.5 ?
    C47 C48 C49 . . 118.9(3) ?
    C47 C48 H48 . . 120.5 ?
    C49 C48 H48 . . 120.5 ?
    C50 C49 C48 . . 122.3(3) ?
    C50 C49 C54 . . 119.2(3) ?
    C48 C49 C54 . . 118.5(3) ?
    C51 C50 C49 . . 120.8(4) ?
    C51 C50 H50 . . 119.6 ?
    C49 C50 H50 . . 119.6 ?
    C50 C51 C52 . . 119.6(3) ?
    C50 C51 H51 . . 120.2 ?
    C52 C51 H51 . . 120.2 ?
    C53 C52 C51 . . 121.1(3) ?
    C53 C52 H52 . . 119.4 ?
    C51 C52 H52 . . 119.4 ?
    C52 C53 C54 . . 119.8(4) ?
    C52 C53 H53 . . 120.1 ?
    C54 C53 H53 . . 120.1 ?
    N4 C54 C53 . . 118.5(3) ?
    N4 C54 C49 . . 122.1(3) ?
    C53 C54 C49 . . 119.4(3) ?
loop_
    _geom_torsion_atom_site_label_1
    _geom_torsion_atom_site_label_2
    _geom_torsion_atom_site_label_3
    _geom_torsion_atom_site_label_4
    _geom_torsion_site_symmetry_1
    _geom_torsion_site_symmetry_2
    _geom_torsion_site_symmetry_3
    _geom_torsion_site_symmetry_4
    _geom_torsion
    _geom_torsion_publ_flag
    C1 Sn1 O1 C8 . . . . 70.7(3) ?
    O3 Sn1 O1 C8 . . . . 170.2(3) ?
    C2 Sn1 O1 C8 . . . . -89.6(3) ?
    N1 Sn1 O1 C8 . . . . -5.7(2) ?
    N2 Sn1 O1 C8 . . . . 177.1(2) ?
    O1 Sn1 O3 C18 . . . . 173.7(3) ?
    C1 Sn1 O3 C18 . . . . -77.4(3) ?
    C2 Sn1 O3 C18 . . . . 77.4(3) ?
    N1 Sn1 O3 C18 . . . . -179.1(2) ?
    N2 Sn1 O3 C18 . . . . -2.2(3) ?
    O7 Sn2 O5 C35 . . . . 173.0(3) ?
    C28 Sn2 O5 C35 . . . . 71.3(3) ?
    C29 Sn2 O5 C35 . . . . -88.6(3) ?
    N3 Sn2 O5 C35 . . . . -1.8(3) ?
    N4 Sn2 O5 C35 . . . . 178.7(2) ?
    O5 Sn2 O7 C45 . . . . 170.8(3) ?
    C28 Sn2 O7 C45 . . . . -81.0(3) ?
    C29 Sn2 O7 C45 . . . . 73.7(3) ?
    N3 Sn2 O7 C45 . . . . 179.8(2) ?
    N4 Sn2 O7 C45 . . . . -5.6(3) ?
    O1 Sn1 N1 C9 . . . . 7.5(2) ?
    C1 Sn1 N1 C9 . . . . -106.9(2) ?
    O3 Sn1 N1 C9 . . . . 0.1(3) ?
    C2 Sn1 N1 C9 . . . . 107.7(2) ?
    N2 Sn1 N1 C9 . . . . -175.09(19) ?
    O1 Sn1 N1 C17 . . . . -178.5(3) ?
    C1 Sn1 N1 C17 . . . . 67.1(3) ?
    O3 Sn1 N1 C17 . . . . 174.1(2) ?
    C2 Sn1 N1 C17 . . . . -78.3(3) ?
    N2 Sn1 N1 C17 . . . . -1.1(4) ?
    O1 Sn1 N2 C19 . . . . 0.1(3) ?
    C1 Sn1 N2 C19 . . . . 115.3(2) ?
    O3 Sn1 N2 C19 . . . . 7.2(2) ?
    C2 Sn1 N2 C19 . . . . -97.5(2) ?
    N1 Sn1 N2 C19 . . . . -175.5(2) ?
    O1 Sn1 N2 C27 . . . . 174.7(3) ?
    C1 Sn1 N2 C27 . . . . -70.2(3) ?
    O3 Sn1 N2 C27 . . . . -178.2(3) ?
    C2 Sn1 N2 C27 . . . . 77.0(3) ?
    N1 Sn1 N2 C27 . . . . -1.0(4) ?
    O5 Sn2 N3 C36 . . . . 6.1(2) ?
    O7 Sn2 N3 C36 . . . . -3.2(3) ?
    C28 Sn2 N3 C36 . . . . -109.3(2) ?
    C29 Sn2 N3 C36 . . . . 105.7(2) ?
    N4 Sn2 N3 C36 . . . . -174.48(19) ?
    O5 Sn2 N3 C44 . . . . 178.0(3) ?
    O7 Sn2 N3 C44 . . . . 168.7(2) ?
    C28 Sn2 N3 C44 . . . . 62.6(3) ?
    C29 Sn2 N3 C44 . . . . -82.3(3) ?
    N4 Sn2 N3 C44 . . . . -2.6(4) ?
    O5 Sn2 N4 C46 . . . . -2.0(3) ?
    O7 Sn2 N4 C46 . . . . 4.0(2) ?
    C28 Sn2 N4 C46 . . . . 113.8(2) ?
    C29 Sn2 N4 C46 . . . . -99.5(2) ?
    N3 Sn2 N4 C46 . . . . 178.9(2) ?
    O5 Sn2 N4 C54 . . . . 176.2(3) ?
    O7 Sn2 N4 C54 . . . . -177.8(3) ?
    C28 Sn2 N4 C54 . . . . -67.9(3) ?
    C29 Sn2 N4 C54 . . . . 78.7(3) ?
    N3 Sn2 N4 C54 . . . . -2.9(4) ?
    O1 Sn1 C2 C3 . . . . -8.0(3) ?
    C1 Sn1 C2 C3 . . . . -155.3(3) ?
    O3 Sn1 C2 C3 . . . . 70.3(3) ?
    N1 Sn1 C2 C3 . . . . -78.3(3) ?
    N2 Sn1 C2 C3 . . . . 137.4(3) ?
    O1 Sn1 C2 C7 . . . . 170.6(3) ?
    C1 Sn1 C2 C7 . . . . 23.3(4) ?
    O3 Sn1 C2 C7 . . . . -111.1(3) ?
    N1 Sn1 C2 C7 . . . . 100.3(3) ?
    N2 Sn1 C2 C7 . . . . -44.0(3) ?
    C7 C2 C3 C4 . . . . 2.0(5) ?
    Sn1 C2 C3 C4 . . . . -179.3(3) ?
    C2 C3 C4 C5 . . . . -0.5(6) ?
    C3 C4 C5 C6 . . . . -2.4(6) ?
    C4 C5 C6 C7 . . . . 3.7(6) ?
    C5 C6 C7 C2 . . . . -2.2(6) ?
    C3 C2 C7 C6 . . . . -0.7(5) ?
    Sn1 C2 C7 C6 . . . . -179.3(3) ?
    Sn1 O1 C8 O2 . . . . -177.3(2) ?
    Sn1 O1 C8 C9 . . . . 3.2(4) ?
    C17 N1 C9 C10 . . . . -2.6(5) ?
    Sn1 N1 C9 C10 . . . . 172.2(3) ?
    C17 N1 C9 C8 . . . . 176.8(3) ?
    Sn1 N1 C9 C8 . . . . -8.4(3) ?
    O2 C8 C9 N1 . . . . -174.8(3) ?
    O1 C8 C9 N1 . . . . 4.6(4) ?
    O2 C8 C9 C10 . . . . 4.6(5) ?
    O1 C8 C9 C10 . . . . -175.9(3) ?
    N1 C9 C10 C11 . . . . 1.3(5) ?
    C8 C9 C10 C11 . . . . -178.1(3) ?
    C9 C10 C11 C12 . . . . 1.5(5) ?
    C10 C11 C12 C17 . . . . -2.8(5) ?
    C10 C11 C12 C13 . . . . 177.2(3) ?
    C11 C12 C13 C14 . . . . 177.0(3) ?
    C17 C12 C13 C14 . . . . -3.0(5) ?
    C12 C13 C14 C15 . . . . 2.0(5) ?
    C13 C14 C15 C16 . . . . -0.2(5) ?
    C14 C15 C16 C17 . . . . -0.6(5) ?
    C9 N1 C17 C16 . . . . -179.5(3) ?
    Sn1 N1 C17 C16 . . . . 6.8(4) ?
    C9 N1 C17 C12 . . . . 1.2(5) ?
    Sn1 N1 C17 C12 . . . . -172.4(2) ?
    C15 C16 C17 N1 . . . . -179.7(3) ?
    C15 C16 C17 C12 . . . . -0.4(5) ?
    C11 C12 C17 N1 . . . . 1.4(5) ?
    C13 C12 C17 N1 . . . . -178.6(3) ?
    C11 C12 C17 C16 . . . . -177.8(3) ?
    C13 C12 C17 C16 . . . . 2.2(5) ?
    Sn1 O3 C18 O4 . . . . 177.0(2) ?
    Sn1 O3 C18 C19 . . . . -3.0(4) ?
    C27 N2 C19 C20 . . . . -4.8(5) ?
    Sn1 N2 C19 C20 . . . . 170.8(3) ?
    C27 N2 C19 C18 . . . . 173.5(3) ?
    Sn1 N2 C19 C18 . . . . -11.0(3) ?
    O4 C18 C19 N2 . . . . -169.4(3) ?
    O3 C18 C19 N2 . . . . 10.6(5) ?
    O4 C18 C19 C20 . . . . 9.0(5) ?
    O3 C18 C19 C20 . . . . -171.0(3) ?
    N2 C19 C20 C21 . . . . 1.6(5) ?
    C18 C19 C20 C21 . . . . -176.6(3) ?
    C19 C20 C21 C22 . . . . 1.3(5) ?
    C20 C21 C22 C27 . . . . -0.9(5) ?
    C20 C21 C22 C23 . . . . 178.5(4) ?
    C21 C22 C23 C24 . . . . -176.7(3) ?
    C27 C22 C23 C24 . . . . 2.7(5) ?
    C22 C23 C24 C25 . . . . -1.2(5) ?
    C23 C24 C25 C26 . . . . 0.0(6) ?
    C24 C25 C26 C27 . . . . -0.4(5) ?
    C19 N2 C27 C26 . . . . -173.6(3) ?
    Sn1 N2 C27 C26 . . . . 12.2(5) ?
    C19 N2 C27 C22 . . . . 5.1(5) ?
    Sn1 N2 C27 C22 . . . . -169.0(2) ?
    C25 C26 C27 N2 . . . . -179.3(3) ?
    C25 C26 C27 C22 . . . . 2.0(5) ?
    C21 C22 C27 N2 . . . . -2.3(5) ?
    C23 C22 C27 N2 . . . . 178.3(3) ?
    C21 C22 C27 C26 . . . . 176.4(3) ?
    C23 C22 C27 C26 . . . . -3.0(5) ?
    O5 Sn2 C29 C30 . . . . 85.4(3) ?
    O7 Sn2 C29 C30 . . . . 163.6(3) ?
    C28 Sn2 C29 C30 . . . . -61.1(4) ?
    N3 Sn2 C29 C30 . . . . 15.2(3) ?
    N4 Sn2 C29 C30 . . . . -129.9(3) ?
    O5 Sn2 C29 C34 . . . . -90.1(3) ?
    O7 Sn2 C29 C34 . . . . -12.0(3) ?
    C28 Sn2 C29 C34 . . . . 123.3(3) ?
    N3 Sn2 C29 C34 . . . . -160.4(3) ?
    N4 Sn2 C29 C34 . . . . 54.6(3) ?
    C34 C29 C30 C31 . . . . -1.0(6) ?
    Sn2 C29 C30 C31 . . . . -176.6(3) ?
    C29 C30 C31 C32 . . . . 0.9(6) ?
    C30 C31 C32 C33 . . . . -0.1(6) ?
    C31 C32 C33 C34 . . . . -0.6(6) ?
    C30 C29 C34 C33 . . . . 0.3(5) ?
    Sn2 C29 C34 C33 . . . . 176.0(3) ?
    C32 C33 C34 C29 . . . . 0.5(6) ?
    Sn2 O5 C35 O6 . . . . 178.2(2) ?
    Sn2 O5 C35 C36 . . . . -2.4(4) ?
    C44 N3 C36 C37 . . . . -2.0(5) ?
    Sn2 N3 C36 C37 . . . . 171.2(3) ?
    C44 N3 C36 C35 . . . . 177.9(3) ?
    Sn2 N3 C36 C35 . . . . -8.9(3) ?
    O6 C35 C36 N3 . . . . -172.1(3) ?
    O5 C35 C36 N3 . . . . 8.5(4) ?
    O6 C35 C36 C37 . . . . 7.8(5) ?
    O5 C35 C36 C37 . . . . -171.7(3) ?
    N3 C36 C37 C38 . . . . 2.2(5) ?
    C35 C36 C37 C38 . . . . -177.6(3) ?
    C36 C37 C38 C39 . . . . -0.5(5) ?
    C37 C38 C39 C44 . . . . -1.2(5) ?
    C37 C38 C39 C40 . . . . 178.6(3) ?
    C44 C39 C40 C41 . . . . -3.3(5) ?
    C38 C39 C40 C41 . . . . 177.0(3) ?
    C39 C40 C41 C42 . . . . 2.7(5) ?
    C40 C41 C42 C43 . . . . -1.3(5) ?
    C41 C42 C43 C44 . . . . 0.6(5) ?
    C36 N3 C44 C43 . . . . 179.3(3) ?
    Sn2 N3 C44 C43 . . . . 7.9(4) ?
    C36 N3 C44 C39 . . . . 0.1(5) ?
    Sn2 N3 C44 C39 . . . . -171.2(2) ?
    C42 C43 C44 N3 . . . . 179.7(3) ?
    C42 C43 C44 C39 . . . . -1.2(5) ?
    C40 C39 C44 N3 . . . . -178.4(3) ?
    C38 C39 C44 N3 . . . . 1.4(5) ?
    C40 C39 C44 C43 . . . . 2.5(5) ?
    C38 C39 C44 C43 . . . . -177.7(3) ?
    Sn2 O7 C45 O8 . . . . -173.4(2) ?
    Sn2 O7 C45 C46 . . . . 6.3(4) ?
    C54 N4 C46 C47 . . . . -1.2(5) ?
    Sn2 N4 C46 C47 . . . . 177.3(3) ?
    C54 N4 C46 C45 . . . . 178.8(3) ?
    Sn2 N4 C46 C45 . . . . -2.7(3) ?
    O8 C45 C46 N4 . . . . 178.5(3) ?
    O7 C45 C46 N4 . . . . -1.2(5) ?
    O8 C45 C46 C47 . . . . -1.4(5) ?
    O7 C45 C46 C47 . . . . 178.9(3) ?
    N4 C46 C47 C48 . . . . -0.2(5) ?
    C45 C46 C47 C48 . . . . 179.8(3) ?
    C46 C47 C48 C49 . . . . 1.2(5) ?
    C47 C48 C49 C50 . . . . -179.9(3) ?
    C47 C48 C49 C54 . . . . -0.8(5) ?
    C48 C49 C50 C51 . . . . -178.6(3) ?
    C54 C49 C50 C51 . . . . 2.4(5) ?
    C49 C50 C51 C52 . . . . -0.7(5) ?
    C50 C51 C52 C53 . . . . -0.3(6) ?
    C51 C52 C53 C54 . . . . -0.5(6) ?
    C46 N4 C54 C53 . . . . -176.7(3) ?
    Sn2 N4 C54 C53 . . . . 5.2(5) ?
    C46 N4 C54 C49 . . . . 1.6(5) ?
    Sn2 N4 C54 C49 . . . . -176.5(2) ?
    C52 C53 C54 N4 . . . . -179.3(3) ?
    C52 C53 C54 C49 . . . . 2.3(5) ?
    C50 C49 C54 N4 . . . . 178.5(3) ?
    C48 C49 C54 N4 . . . . -0.6(5) ?
    C50 C49 C54 C53 . . . . -3.2(5) ?
    C48 C49 C54 C53 . . . . 177.7(3) ?
loop_
    _geom_hbond_atom_site_label_D
    _geom_hbond_atom_site_label_H
    _geom_hbond_atom_site_label_A
    _geom_hbond_site_symmetry_A
    _geom_hbond_distance_DH
    _geom_hbond_distance_HA
    _geom_hbond_distance_DA
    _geom_hbond_angle_DHA
    _geom_hbond_publ_flag
    O1w H1w1 O2 . 0.84 2.09 2.914(4) 167 yes
    O1w H1w2 O8 . 0.84 1.95 2.777(4) 167 yes
    O2w H2w1 O4 . 0.84 2.08 2.911(4) 171 yes
    O2w H2w2 O6 1_454 0.84 2.07 2.898(4) 171 yes
