# Supplementary material for: Methyl­(phenyl)­bis­(quinoline-2-carbox­ylato-κ2 N,O)tin(IV) monohydrate
Source: Acta Crystallogr Sect E Struct Rep Online. 2011 Jan 12;67(Pt 2):m156–7. doi: 10.1107/S1600536810054437 (PMC3051546; doi:10.1107/S1600536810054437)
Supplement: Supplementary file 2 [file e-67-0m156-Isup2.hkl]

# 
# h,k,l, Fc-squared, Fo-squared, sigma(Fo-squared) and status flag 
# 
data_I
_shelx_title '  P-1' 
_shelx_refln_list_code          4 
_shelx_F_calc_maximum      474.65 
_exptl_crystal_F_000      1152.00 
_reflns_d_resolution_high  0.7697 
 
loop_ 
 _symmetry_equiv_pos_as_xyz 
 'x, y, z' 
 '-x, -y, -z' 
 
_cell_length_a    10.1645 
_cell_length_b    13.9747 
_cell_length_c    17.0047 
_cell_angle_alpha 103.867 
_cell_angle_beta   95.356 
_cell_angle_gamma  99.063 
 
_shelx_F_squared_multiplier     1.000 
 
loop_ 
 _refln_index_h 
 _refln_index_k 
 _refln_index_l 
 _refln_F_squared_calc 
 _refln_F_squared_meas 
 _refln_F_squared_sigma 
 _refln_observed_status 
   2   0   0       46.59       73.95     10.66 o 
   3   0   0     2706.21     2953.47     41.32 o 
   4   0   0     2056.29     2097.66     41.11 o 
   5   0   0      448.37      441.28     26.75 o 
   6   0   0     1973.59     2197.05     51.33 o 
   7   0   0     4090.87     4319.29     94.82 o 
   8   0   0     1654.31     1750.12     71.99 o 
   9   0   0      464.31      503.26     60.68 o 
   9   0   0      214.79      234.23     51.33 o 
  10   0   0     1758.92     1926.50     92.00 o 
  11   0   0     3529.67     3656.39    192.04 o 
  12   0   0      811.28      981.08    132.01 o 
 -11   1   0      217.17      142.89     82.21 o 
 -10   1   0      279.50      440.19     87.21 o 
  -9   1   0     3501.05     3745.13     83.73 o 
  -8   1   0     1223.39     1382.56     53.72 o 
  -7   1   0       31.35       22.84     17.40 o 
  -6   1   0     2325.79     2780.35     58.29 o 
  -5   1   0     7316.53     7859.54    103.96 o 
  -5   1   0    10952.22    11645.77    175.95 o 
  -4   1   0     1973.87     2216.84     52.85 o 
  -4   1   0     2954.71     3285.58     91.13 o 
  -3   1   0      704.74      807.53     50.89 o 
  -3   1   0      470.79      518.92     29.14 o 
  -2   1   0    56034.36    64243.04    262.07 o 
  -2   1   0    37433.24    43396.48    271.64 o 
  -1   1   0     1085.38     1129.63     30.67 o 
  -1   1   0     1624.72     1676.39     25.66 o 
   0   1   0     4012.79     4501.33     24.36 o 
   1   1   0      731.53      751.63     29.80 o 
   1   1   0     1095.04      825.15     16.53 o 
   2   1   0     8108.19     8284.08     68.07 o 
   3   1   0     1885.24     2077.00     45.24 o 
   4   1   0     4992.66     5181.41     58.94 o 
   5   1   0     4943.68     5052.22     66.99 o 
   6   1   0     5485.76     5829.30     79.38 o 
   7   1   0      745.39      732.71     56.33 o 
   7   1   0      744.09      750.55     62.42 o 
   8   1   0     4111.69     4369.10     85.91 o 
   9   1   0     6608.30     6967.63    112.01 o 
  10   1   0      728.25      785.13     64.16 o 
  11   1   0      136.09      139.19     98.52 o 
  12   1   0      117.02      163.12     68.73 o 
 -12   2   0      189.69      208.35     71.77 o 
 -11   2   0     2788.65     2820.15    104.83 o 
 -10   2   0      161.51      188.56     31.32 o 
  -9   2   0      368.75      410.18     37.84 o 
  -8   2   0        6.98       13.05     19.57 o 
  -7   2   0     4545.81     4802.98     81.78 o 
  -6   2   0     5411.33     5829.96    146.37 o 
  -6   2   0     3614.99     3848.21     83.95 o 
  -5   2   0      383.16      550.89     37.19 o 
  -5   2   0      573.56      806.22     65.90 o 
  -4   2   0     4789.55     4825.82     79.38 o 
  -4   2   0     3199.61     3293.19     87.21 o 
  -3   2   0     1511.13     1550.25     48.06 o 
  -3   2   0     1009.50     1091.57     46.54 o 
  -2   2   0    10637.68    11041.16     87.21 o 
  -2   2   0     7106.40     7078.77     99.61 o 
  -1   2   0      916.70      946.29     19.57 o 
   0   2   0    30705.09    35528.45    111.35 o 
   1   2   0      420.85      431.93     20.66 o 
   2   2   0    15451.61    17072.29    102.44 o 
   3   2   0     1767.48     1906.06     34.80 o 
   4   2   0     8752.64     9331.93    100.70 o 
   5   2   0     1867.56     1840.81     54.37 o 
   6   2   0      646.50      691.61     49.59 o 
   6   2   0        0.72       12.18     13.92 o 
   7   2   0     1255.96     1017.40     28.06 o 
   8   2   0     3019.54     2432.81     55.02 o 
   9   2   0     1994.41     1808.19     80.25 o 
  10   2   0       17.06       87.65     58.07 o 
  11   2   0     3679.33     3880.40    191.61 o 
  12   2   0        0.26      150.72     70.68 o 
 -12   3   0        4.01       92.43     39.58 o 
 -11   3   0     2982.28     3105.06    106.57 o 
 -10   3   0      117.04      108.96     33.49 o 
  -9   3   0     4052.33     4364.75     91.13 o 
  -8   3   0     1124.48     1173.56    102.44 o 
  -8   3   0      751.20      790.13     57.20 o 
  -7   3   0     2043.58     1971.30    107.66 o 
  -7   3   0     1365.19     1427.15     61.77 o 
  -6   3   0     1120.67     1122.45     59.81 o 
  -6   3   0      748.65      766.64     62.20 o 
  -5   3   0    24033.59    28673.05    209.22 o 
  -4   3   0     7137.94     7426.96    137.89 o 
  -4   3   0    10684.89    10958.08    114.40 o 
  -3   3   0      494.51      485.00     38.71 o 
  -3   3   0      330.35      274.03     33.93 o 
  -2   3   0     2180.76     2222.72     36.97 o 
  -1   3   0       39.35       33.71     10.00 o 
   0   3   0    22322.96    25061.02     98.30 o 
   1   3   0        0.11        8.70      7.61 o 
   2   3   0     1687.66     1705.53     31.97 o 
   3   3   0     1094.49     1210.31     30.88 o 
   4   3   0     1574.52     1638.55     50.02 o 
   4   3   0     1575.94     1598.75     65.25 o 
   5   3   0     2664.37     2811.67     55.24 o 
   6   3   0    10540.73    11341.73    111.79 o 
   7   3   0     5555.37     5883.02     90.69 o 
   8   3   0     2842.91     3035.03    120.49 o 
   9   3   0     7701.14     8013.31    242.72 o 
  10   3   0      210.27      177.25     64.81 o 
  11   3   0     1733.14     1639.85    137.45 o 
  12   3   0       65.76       93.52     70.03 o 
 -12   4   0      271.04      268.16     68.51 o 
 -11   4   0      686.26      669.21     52.41 o 
 -10   4   0      257.12      276.86     43.28 o 
  -9   4   0     2622.51     2741.21     91.34 o 
  -8   4   0      117.78       73.29     76.99 o 
  -8   4   0       78.68       44.80     42.84 o 
  -7   4   0      920.08      890.83     76.99 o 
  -7   4   0     1377.29     1488.05    103.52 o 
  -6   4   0     3362.01     3436.51    127.88 o 
  -6   4   0     2245.96     2251.64     93.52 o 
  -5   4   0     3184.56     3105.28    105.05 o 
  -5   4   0     4767.01     4514.16     88.52 o 
  -4   4   0     6969.31     7456.98    153.98 o 
  -4   4   0     4655.79     5172.06    105.05 o 
  -3   4   0     3239.42     3363.65     51.11 o 
  -2   4   0    18373.14    19368.74    103.96 o 
  -1   4   0     1168.57     1359.08     31.97 o 
   0   4   0     5888.28     6982.64     61.98 o 
   1   4   0        3.87       15.88     10.66 o 
   2   4   0     3755.60     3831.03     61.11 o 
   3   4   0      836.82      889.96     51.11 o 
   3   4   0        7.29       11.31     14.57 o 
   4   4   0    11391.72    12542.69    101.57 o 
   5   4   0     6553.10     7118.78     84.38 o 
   6   4   0     3616.56     3872.14     71.55 o 
   7   4   0      724.04      721.84     70.90 o 
   7   4   0      144.99      210.96     33.06 o 
   8   4   0      910.09      923.88     58.94 o 
   9   4   0     3134.23     3324.51    168.33 o 
  10   4   0        1.60      -13.70     48.93 o 
  11   4   0      964.87      936.93    116.36 o 
  12   4   0        1.23       50.67     64.38 o 
 -13   5   0        5.95       22.84     50.89 o 
 -12   5   0       50.21      103.31     38.06 o 
 -11   5   0     4949.36     5336.26    114.40 o 
 -10   5   0      565.82      484.34     78.30 o 
 -10   5   0      846.99      769.90    108.96 o 
  -9   5   0      168.28      183.78     82.86 o 
  -9   5   0      112.42       84.38     47.85 o 
  -8   5   0      256.59      236.41     55.68 o 
  -8   5   0      384.09      435.84     90.91 o 
  -7   5   0     8195.96     8230.58    203.35 o 
  -7   5   0     5475.24     5492.63    147.46 o 
  -6   5   0       40.03       45.67     31.97 o 
  -6   5   0       59.93       46.54     60.24 o 
  -5   5   0     9413.04    10287.57    104.83 o 
  -4   5   0    10997.42    10903.71     99.39 o 
  -3   5   0      396.43      350.15     23.92 o 
  -2   5   0     2061.98     2096.36     41.54 o 
  -1   5   0       41.57       28.49     12.61 o 
   0   5   0     5740.45     6018.95     64.16 o 
   1   5   0       98.78      130.93     15.88 o 
   2   5   0      213.01      474.56     37.84 o 
   2   5   0      205.46       -1.52      6.74 o 
   3   5   0     5861.46     5896.29     71.34 o 
   4   5   0     9029.71     9460.68    105.05 o 
   4   5   0     9014.29     9126.84    194.22 o 
   5   5   0      322.40      295.56     38.28 o 
   5   5   0      281.39      273.60     55.68 o 
   6   5   0     4582.62     4757.74    123.10 o 
   6   5   0     1610.62     1681.39     64.81 o 
   7   5   0     4892.11     5088.33    109.83 o 
   8   5   0     1282.47     1280.56    111.79 o 
   9   5   0      707.00      702.92     99.83 o 
  10   5   0       92.50       77.21     59.59 o 
  11   5   0     3563.85     3631.81    201.18 o 
 -12   6   0      217.15      264.03     71.34 o 
 -12   6   0      325.05      403.66    112.01 o 
 -11   6   0      392.43      551.55    107.44 o 
 -11   6   0      262.16      202.05     63.29 o 
 -10   6   0      107.70       66.55     52.20 o 
 -10   6   0      161.22      174.86     67.42 o 
  -9   6   0     4616.06     4650.52    130.49 o 
  -9   6   0     3083.72     3051.56    134.19 o 
  -8   6   0      501.04      431.06     92.43 o 
  -8   6   0      334.72      348.20     43.50 o 
  -7   6   0        1.27      -11.31     18.70 o 
  -6   6   0     2787.89     2676.83     63.72 o 
  -5   6   0     1564.58     1463.47     47.41 o 
  -4   6   0     4022.69     3996.32     65.25 o 
  -3   6   0      510.49      506.31     28.71 o 
  -2   6   0     5899.04     5944.57     70.47 o 
  -1   6   0      437.29      443.46     25.88 o 
   0   6   0      185.47      183.78     18.70 o 
   1   6   0        2.86       25.88     16.75 o 
   1   6   0    12426.38    12956.57    172.90 o 
   2   6   0     6630.01     7010.04    157.24 o 
   2   6   0     6640.09     6681.42    124.40 o 
   3   6   0       24.88       35.45     17.18 o 
   3   6   0      399.45      471.51     49.37 o 
   4   6   0     2263.38     2502.84     70.47 o 
   4   6   0     3462.71     3467.83     97.87 o 
   5   6   0     3901.67     4116.81     92.00 o 
   5   6   0     6270.09     5926.52    129.62 o 
   6   6   0     4842.13     4943.26     79.60 o 
   7   6   0       75.60       66.33     27.62 o 
   8   6   0     1533.60     1606.58    125.49 o 
   9   6   0     2517.76     2780.35    165.51 o 
  10   6   0      106.47      117.66     67.20 o 
  11   6   0       21.73       89.39     67.64 o 
 -12   7   0       19.64       61.77     37.19 o 
 -11   7   0     4746.74     4743.17    149.63 o 
 -10   7   0        0.96        7.61     31.32 o 
  -9   7   0     1336.84     1343.63     59.59 o 
  -8   7   0       42.90       68.51     25.45 o 
  -7   7   0     2300.22     2352.77     66.55 o 
  -6   7   0     2240.81     2213.80     61.33 o 
  -5   7   0      578.53      617.66     37.63 o 
  -4   7   0     1742.35     1760.12     48.93 o 
  -3   7   0     5560.69     5613.99     74.82 o 
  -2   7   0     1099.17     1109.40     37.84 o 
  -1   7   0      230.58      239.89     21.97 o 
   0   7   0    12995.07    14644.70    206.61 o 
   0   7   0    12836.22    14008.55    139.84 o 
   1   7   0        0.58       30.67     17.83 o 
   1   7   0     2916.20     2706.84     93.52 o 
   2   7   0      295.73      313.83     55.24 o 
   2   7   0      186.43      132.88     23.05 o 
   3   7   0      614.26      571.34     41.54 o 
   3   7   0     2774.78     2574.83     94.17 o 
   4   7   0     6720.92     6900.64     88.08 o 
   5   7   0      230.39      227.49     25.23 o 
   6   7   0      162.84      203.35     33.93 o 
   7   7   0       19.63       35.67     43.71 o 
   8   7   0     3422.72     3181.40    170.73 o 
   9   7   0      946.21     1132.89    121.58 o 
  10   7   0        8.71       19.79     53.28 o 
 -12   8   0     1012.42      207.27     49.15 o 
 -11   8   0     1259.85     1278.61     83.95 o 
 -10   8   0      109.46       86.78     37.41 o 
  -9   8   0      560.52      567.21     59.59 o 
  -8   8   0       98.05      122.01     34.58 o 
  -7   8   0     2541.74     2482.18     70.25 o 
  -6   8   0      327.10      276.21     31.32 o 
  -5   8   0     5044.23     4800.81     81.56 o 
  -4   8   0     7482.07     7370.20     93.52 o 
  -3   8   0        6.36       -7.61     14.79 o 
  -2   8   0     7233.75     7628.79     91.34 o 
  -1   8   0      216.34      222.92     28.27 o 
   0   8   0     1809.24     1914.32     49.59 o 
   1   8   0       50.50       59.59     17.62 o 
   2   8   0     8876.19     9104.22    101.57 o 
   3   8   0       36.89       28.93     16.53 o 
   4   8   0       82.76       84.82     20.23 o 
   5   8   0      499.06      493.70     46.11 o 
   6   8   0     2824.60     2808.84    151.81 o 
   7   8   0     4172.76     3996.98    184.65 o 
   8   8   0      283.16      205.53     67.20 o 
   9   8   0     1200.46     1298.83    130.71 o 
  10   8   0      304.78      257.07     84.82 o 
 -12   9   0        4.03      -39.15     32.41 o 
 -11   9   0     1245.97     1283.83     85.91 o 
 -10   9   0      106.15      100.48     37.19 o 
  -9   9   0     3147.77     2897.58    109.61 o 
  -8   9   0       20.03       37.19     30.45 o 
  -7   9   0      730.91      562.64     55.68 o 
  -6   9   0     2228.65     2201.19     64.81 o 
  -5   9   0     1333.22     1336.67     50.89 o 
  -4   9   0      123.71      130.06     24.36 o 
  -3   9   0     2056.57     2027.85     55.46 o 
  -2   9   0     5100.86     5069.84     80.91 o 
  -1   9   0     1364.37     1418.88     48.28 o 
   0   9   0     2098.35     2086.79     55.68 o 
   1   9   0       43.35       22.18     18.27 o 
   2   9   0     7349.33     8217.75    102.65 o 
   3   9   0      203.23      197.04     24.36 o 
   4   9   0     2383.72     2402.58     62.42 o 
   5   9   0     1962.51     1848.86     75.25 o 
   6   9   0      605.36      458.03     83.51 o 
   7   9   0      167.50      190.30     64.38 o 
   8   9   0      470.44      413.66     89.39 o 
   9   9   0     1619.67     1550.68    139.63 o 
 -12  10   0       43.61      112.44     43.28 o 
 -11  10   0     2384.67     2535.03    115.70 o 
 -10  10   0       12.33       31.10     35.45 o 
  -9  10   0      270.25      296.87     50.89 o 
  -8  10   0      127.92      192.48     41.97 o 
  -7  10   0      463.49      427.80     52.85 o 
  -6  10   0      343.47      332.10     46.32 o 
  -5  10   0     2151.18     2111.15     63.29 o 
  -4  10   0     3460.77     3387.58     73.73 o 
  -3  10   0     2558.78     2651.38     65.03 o 
  -2  10   0      608.13      633.10     39.80 o 
  -1  10   0      867.16      946.50     44.37 o 
   0  10   0     8178.34     8539.84    109.83 o 
   1  10   0        9.38        3.48     18.27 o 
   2  10   0       32.55       37.41     20.66 o 
   3  10   0        9.82       11.74     14.14 o 
   4  10   0     5852.77     5906.08    124.19 o 
   5  10   0       26.67       41.32     45.24 o 
   6  10   0     2430.74     2591.36    157.03 o 
   7  10   0     1864.45     2026.11    147.67 o 
   8  10   0     1254.22     1235.76    129.40 o 
   9  10   0      180.98      242.50     83.95 o 
 -11  11   0       20.20       -3.26     36.54 o 
 -10  11   0      196.11      167.03     45.89 o 
  -9  11   0     2597.08     2578.96    111.35 o 
  -8  11   0        0.88        2.39     30.01 o 
  -7  11   0      644.78      672.90     61.98 o 
  -6  11   0      516.69      457.81     53.50 o 
  -5  11   0     2304.10     2249.69     90.26 o 
  -4  11   0      232.52      207.27     29.58 o 
  -3  11   0      372.42      321.66     33.28 o 
  -2  11   0    10339.83    11271.92    131.58 o 
  -1  11   0      514.96      483.47     38.28 o 
   0  11   0       21.07       16.31     20.66 o 
   1  11   0        5.81       10.44     19.79 o 
   2  11   0     8610.48     8890.43    119.62 o 
   3  11   0      638.47      602.87     53.28 o 
   4  11   0      607.03      673.56     91.34 o 
   5  11   0     1172.31     1282.30    118.53 o 
   6  11   0     3398.28     3062.22    174.21 o 
   7  11   0      122.02      160.07     69.81 o 
   8  11   0       63.11       28.71     55.68 o 
 -11  12   0     2245.26     2396.05    119.84 o 
 -10  12   0        1.86      -14.79     34.58 o 
  -9  12   0      290.19      227.49     49.37 o 
  -8  12   0      286.53      265.12     51.11 o 
  -7  12   0     2995.86     3035.47    114.62 o 
  -6  12   0      195.74      213.57     43.06 o 
  -5  12   0       41.68       -8.92     26.75 o 
  -4  12   0     1385.06     1413.45     75.69 o 
  -3  12   0      724.98      703.57     44.80 o 
  -2  12   0     1535.91     1608.10     59.16 o 
  -1  12   0       99.69      140.06     26.75 o 
   0  12   0     5358.26     5630.52    100.70 o 
   1  12   0       40.48       52.20     23.71 o 
   2  12   0     2429.16     2361.04     70.25 o 
   3  12   0      394.06      368.64     73.95 o 
   4  12   0     4800.72     5187.06    204.22 o 
   5  12   0      627.84      570.90     95.04 o 
   6  12   0       72.86       89.17     63.51 o 
   7  12   0      963.72      844.28    119.62 o 
 -10  13   0      196.44      178.77     51.33 o 
  -9  13   0     2198.35     2184.87    111.57 o 
  -8  13   0      697.92      636.80     70.25 o 
  -7  13   0      294.33      246.41     48.93 o 
  -6  13   0      881.83      868.21     71.99 o 
  -5  13   0     4166.22     4200.76    128.53 o 
  -4  13   0     2832.24     2630.72    101.35 o 
  -3  13   0      155.33       99.39     33.93 o 
  -2  13   0     2878.28     3076.57     79.82 o 
  -1  13   0      457.57      434.54     39.58 o 
   0  13   0      897.28      860.81     51.33 o 
   1  13   0       27.61       12.83     22.18 o 
   2  13   0     3346.90     3338.21    107.22 o 
   3  13   0       62.95       66.12     56.76 o 
   4  13   0      266.08      200.74     68.29 o 
   5  13   0      247.56      259.46     77.86 o 
   6  13   0     1866.76     2070.48    157.03 o 
  -9  14   0      434.67      439.32     64.59 o 
  -8  14   0       14.61        1.09     33.71 o 
  -7  14   0     6437.35     6259.71    169.86 o 
  -6  14   0      433.15      472.60     60.03 o 
  -5  14   0      477.42      452.37     57.85 o 
  -4  14   0      262.92      188.56     42.63 o 
  -3  14   0      860.46      929.32     68.94 o 
  -2  14   0      646.10      640.72     59.59 o 
  -1  14   0       36.82       83.73     28.06 o 
   0  14   0     1716.43     1837.55     70.03 o 
   1  14   0       61.84       78.73     27.62 o 
   2  14   0     1122.40     1210.31    109.61 o 
   3  14   0       10.23       28.06     52.63 o 
   4  14   0     1156.38     1265.34    124.40 o 
   5  14   0      431.11      439.76     92.00 o 
  -8  15   0       11.48       14.57     38.93 o 
  -7  15   0     1332.33     1409.75     93.30 o 
  -6  15   0      119.80      111.57     41.97 o 
  -5  15   0     2075.39     2056.99    102.00 o 
  -4  15   0     2197.46     2215.54    102.00 o 
  -3  15   0      310.35      300.57     49.37 o 
  -2  15   0      129.70      103.09     38.06 o 
  -1  15   0      389.65      448.02     55.02 o 
   0  15   0     1640.80     1786.22     71.99 o 
   1  15   0       17.60        4.35     31.54 o 
   2  15   0      657.70      735.98    100.48 o 
   3  15   0        6.06      -51.33     50.46 o 
   4  15   0      909.02     1036.33    120.27 o 
  -7  16   0     1353.98     1324.50     95.04 o 
  -6  16   0      782.51      732.28     77.21 o 
  -5  16   0     1259.51     1200.75     86.56 o 
  -4  16   0      116.26       88.95     38.71 o 
  -3  16   0      614.59      550.02     63.51 o 
  -2  16   0     1274.43     1269.47     82.21 o 
  -1  16   0      137.11      143.32     41.32 o 
   0  16   0      139.73      199.00     66.12 o 
   1  16   0       16.94       -8.26     48.06 o 
   2  16   0     2127.25     2077.00    151.15 o 
   3  16   0      160.03      129.84     68.07 o 
  -5  17   0      186.23      160.07     50.02 o 
  -4  17   0      515.44      484.13     64.38 o 
  -3  17   0      404.58      385.82     58.29 o 
  -2  17   0       48.73       40.89     37.63 o 
  -1  17   0      109.97      137.02     62.20 o 
   0 -17   1      348.89      281.21     74.60 o 
   1 -17   1     1734.59     1572.00    133.75 o 
   2 -17   1       53.23       43.93     36.32 o 
   3 -17   1      391.73      384.08     58.72 o 
   4 -17   1     1876.66     2063.52    105.92 o 
   5 -17   1       68.48      101.78     44.58 o 
   6 -17   1      132.67      134.19     47.63 o 
  -3 -16   1      148.01      169.64     72.64 o 
  -2 -16   1        1.00       -9.13     52.63 o 
  -1 -16   1     1012.44     1130.93    113.09 o 
   0 -16   1      213.91      240.98     66.33 o 
   1 -16   1      101.65       70.25     35.89 o 
   2 -16   1      803.29      750.33     70.68 o 
   3 -16   1     1607.19     1660.73     91.78 o 
   4 -16   1      131.97      123.53     42.41 o 
   5 -16   1       53.24       61.77     38.93 o 
   6 -16   1      956.75     1023.06     83.95 o 
   7 -16   1        3.63       15.01     38.71 o 
  -4 -15   1       10.14        0.87     55.89 o 
  -3 -15   1     1889.55     1962.38    141.37 o 
  -2 -15   1        3.28       36.54     54.81 o 
  -1 -15   1      490.10      564.38     61.55 o 
   0 -15   1       52.77       32.19     31.75 o 
   1 -15   1     2647.25     2742.95    103.52 o 
   2 -15   1      630.08      683.13     64.16 o 
   3 -15   1      106.11       53.72     35.23 o 
   4 -15   1     1249.43     1334.93     83.30 o 
   5 -15   1     2163.49     2147.47    102.87 o 
   6 -15   1     1051.71     1053.51     80.47 o 
   7 -15   1      626.99      639.41     71.55 o 
   8 -15   1     1108.13     1166.38     89.82 o 
  -6 -14   1      165.27      192.48     79.60 o 
  -5 -14   1      939.75     1135.06    123.75 o 
  -4 -14   1      187.66      176.38     68.94 o 
  -3 -14   1     1381.93     1319.49    117.23 o 
  -2 -14   1        2.79      -42.08     28.06 o 
  -1 -14   1     2157.56     2346.90     95.48 o 
   0 -14   1      299.63      338.63     37.63 o 
   1 -14   1      925.76     1008.92     55.24 o 
   2 -14   1       68.14       71.77     31.97 o 
   3 -14   1      496.87      483.04     55.02 o 
   4 -14   1     1184.16     1155.51     75.90 o 
   5 -14   1        0.02       15.22     31.75 o 
   6 -14   1      831.56      867.77     71.99 o 
   7 -14   1      376.04      416.71     59.81 o 
   8 -14   1      425.21      347.98     57.85 o 
   9 -14   1        1.57        3.91     37.41 o 
  -7 -13   1       22.68       14.57     59.37 o 
  -6 -13   1      628.35      576.78    102.22 o 
  -5 -13   1     2624.84     2481.53    158.98 o 
  -4 -13   1       46.29       78.30     56.33 o 
  -3 -13   1     2647.67     2566.78     98.52 o 
  -2 -13   1      125.57      103.96     35.23 o 
  -1 -13   1     3614.29     3925.42     89.17 o 
   0 -13   1       40.21       16.96     21.53 o 
   1 -13   1      813.51      893.00     50.02 o 
   2 -13   1      801.34      893.00     49.80 o 
   3 -13   1      131.12      118.31     34.36 o 
   4 -13   1      161.74      112.44     36.54 o 
   5 -13   1     3060.26     3051.56    110.92 o 
   6 -13   1     5789.38     5697.51    151.81 o 
   7 -13   1     1533.25     1607.23     91.34 o 
   8 -13   1     2505.15     2461.08    111.35 o 
   9 -13   1        2.60       -5.87     34.36 o 
  10 -13   1     1497.78     1569.39    102.00 o 
  -7 -12   1     1869.71     1846.46    151.15 o 
  -6 -12   1      407.76      473.47     92.21 o 
  -5 -12   1       46.50       30.23     52.85 o 
  -4 -12   1      425.68      481.30     85.47 o 
  -3 -12   1     5155.73     5196.42    127.23 o 
  -2 -12   1       21.69       25.88     21.53 o 
  -1 -12   1      336.89      333.41     34.15 o 
   0 -12   1      199.94      182.04     28.93 o 
   1 -12   1     3353.74     3591.36     80.25 o 
   2 -12   1      112.27      127.66     26.75 o 
   3 -12   1     1689.35     1699.88     58.94 o 
   4 -12   1     2206.42     2227.50     90.47 o 
   5 -12   1      284.97      272.29     44.58 o 
   6 -12   1      769.68      841.24     66.99 o 
   7 -12   1      375.75      339.93     52.63 o 
   8 -12   1     4134.08     4180.75    136.36 o 
   9 -12   1       18.16       41.32     37.41 o 
  10 -12   1      596.83      653.11     73.95 o 
  11 -12   1       94.67      119.18     48.72 o 
  -8 -11   1     1049.12     1033.06    125.71 o 
  -7 -11   1     1856.63     2022.19    151.37 o 
  -6 -11   1      256.59      224.45     70.90 o 
  -5 -11   1     3376.66     3274.05    167.46 o 
  -4 -11   1      543.45      592.00     86.56 o 
  -3 -11   1       87.58       86.34     30.23 o 
  -2 -11   1       53.89       43.28     21.53 o 
  -1 -11   1     5603.39     5814.73     96.78 o 
   0 -11   1       55.14       48.93     21.75 o 
   1 -11   1      827.03      866.69     46.32 o 
   2 -11   1     2052.40     2184.00     62.64 o 
   3 -11   1      385.19      358.20     33.71 o 
   4 -11   1      192.34      176.82     27.62 o 
   5 -11   1      247.16      247.72     41.32 o 
   6 -11   1     4245.18     4450.00    124.84 o 
   7 -11   1     1300.51     1504.14     84.17 o 
   8 -11   1       27.23       44.58     33.93 o 
   9 -11   1        7.96       -4.35     31.97 o 
  10 -11   1     3666.16     3646.60    133.10 o 
  11 -11   1       47.15       63.94     40.67 o 
  -9 -10   1      368.15      408.01     96.35 o 
  -8 -10   1       56.05       32.84     56.98 o 
  -7 -10   1      474.78      499.35     91.56 o 
  -6 -10   1     2635.84     2815.37    155.72 o 
  -5 -10   1     1391.35     1478.48     72.21 o 
  -3 -10   1    10610.12    10980.70    123.75 o 
  -2 -10   1      214.36      255.11     28.71 o 
  -1 -10   1      670.09      665.73     41.76 o 
   0 -10   1       17.35        0.22     17.40 o 
   1 -10   1    12280.47    13142.52    131.14 o 
   2 -10   1      996.85     1056.99     45.67 o 
   3 -10   1      572.59      577.65     38.28 o 
   4 -10   1     4756.00     4595.28     80.91 o 
   5 -10   1     2471.39     2581.14     92.65 o 
   6 -10   1        9.78       12.61     27.84 o 
   7 -10   1      439.51      427.58     51.33 o 
   8 -10   1     6207.92     5983.72    149.63 o 
   9 -10   1       41.16       35.67     33.49 o 
  10 -10   1        0.17       -0.87     31.32 o 
  11 -10   1       34.53        2.61     34.58 o 
  12 -10   1     1448.33     1668.99    101.78 o 
 -10  -9   1      460.83      445.20    102.00 o 
  -9  -9   1      150.32      128.10     71.77 o 
  -8  -9   1     2065.40     1895.40    141.37 o 
  -7  -9   1       11.64      -44.15     45.67 o 
  -6  -9   1      268.32      243.80     68.07 o 
  -5  -9   1     3144.10     3171.18     93.95 o 
  -4  -9   1      474.88      486.08     75.03 o 
  -3  -9   1     1317.00     1403.01     48.93 o 
  -2  -9   1      140.10      174.64     24.14 o 
  -1  -9   1     6646.79     7154.89     95.04 o 
   0  -9   1      623.04      719.01     38.93 o 
   1  -9   1      352.33      352.33     35.67 o 
   1  -9   1     1152.18     1245.55     94.17 o 
   2  -9   1     2138.07     2334.94     66.55 o 
   2  -9   1     2580.40     2708.80    119.18 o 
   3  -9   1    10729.96    11129.68    131.36 o 
   3  -9   1    11161.36    11426.55    231.41 o 
   4  -9   1     2353.70     2493.92     68.94 o 
   4  -9   1     6337.91     6572.24    190.95 o 
   5  -9   1        3.18      -16.96     17.83 o 
   6  -9   1     5176.17     4824.95     85.69 o 
   7  -9   1       29.69       -0.22     25.66 o 
   8  -9   1     1207.29     1195.74     72.86 o 
   9  -9   1        0.93      -22.18     26.97 o 
  10  -9   1     4126.12     4154.44    133.97 o 
  11  -9   1       55.33       40.45     35.89 o 
  12  -9   1       79.76       38.71    115.27 o 
  12  -9   1       53.28       45.45     50.89 o 
 -10  -8   1     1402.47     1439.33    141.80 o 
  -9  -8   1       93.05      136.15     68.73 o 
  -8  -8   1      531.51      519.14     90.26 o 
  -7  -8   1       23.27       21.75     50.46 o 
  -6  -8   1     2097.96     2112.02     79.60 o 
  -5  -8   1     3055.86     3160.30     91.56 o 
  -4  -8   1      589.05      556.55     43.28 o 
  -3  -8   1       69.39       54.15     17.18 o 
  -2  -8   1      347.22      317.97     35.45 o 
  -1  -8   1     4672.72     4838.87     94.39 o 
  -1  -8   1     4687.96     4861.92    124.84 o 
   0  -8   1      805.01      834.71     68.94 o 
   0  -8   1       18.08       30.45     19.36 o 
   1  -8   1     8697.70     9395.44    180.30 o 
   1  -8   1     8662.72     9041.80    116.36 o 
   2  -8   1     1736.05     1920.19     75.03 o 
   2  -8   1    15607.84    16196.25    174.21 o 
   3  -8   1      143.33      136.58     20.23 o 
   4  -8   1     3775.52     3713.37     65.68 o 
   5  -8   1     3290.74     3214.46     66.12 o 
   6  -8   1     2260.24     2080.05     59.59 o 
   7  -8   1        9.62       -0.65     21.75 o 
   8  -8   1     1276.72     1236.85     71.34 o 
   9  -8   1       24.29       62.64     31.97 o 
  10  -8   1     1533.70     1473.69    120.27 o 
  10  -8   1     2295.81     2429.76    160.07 o 
  11  -8   1       44.87       85.04     71.12 o 
  12  -8   1     2648.33     2834.72    130.49 o 
 -11  -7   1       25.83       34.36     64.59 o 
 -10  -7   1     1956.17     2116.15    160.07 o 
  -9  -7   1        3.40       -3.91     49.80 o 
  -8  -7   1     4268.86     4384.97    197.04 o 
  -7  -7   1        7.76       -6.09     25.45 o 
  -6  -7   1     2620.12     2657.69     84.82 o 
  -5  -7   1      126.39      135.06     20.66 o 
  -4  -7   1      897.36      859.94     44.37 o 
  -3  -7   1     4347.87     4400.85     91.13 o 
  -3  -7   1     4354.10     4475.45    106.35 o 
  -2  -7   1      219.95      253.15     30.45 o 
  -2  -7   1     1432.27     1360.60     68.51 o 
  -1  -7   1     5867.46     6201.42     99.39 o 
  -1  -7   1     5887.31     6322.13    128.32 o 
   0  -7   1     6039.87     5909.77     91.78 o 
   0  -7   1      319.66      370.82     47.19 o 
   1  -7   1     5186.05     5559.84     91.13 o 
   1  -7   1     4464.21     4968.05    121.79 o 
   2  -7   1       83.31      114.40     33.49 o 
   3  -7   1     7189.24     7498.95     81.99 o 
   4  -7   1     7571.35     7496.12     86.12 o 
   5  -7   1      628.67      623.97     35.89 o 
   6  -7   1     1302.57     1320.80     48.93 o 
   7  -7   1      943.64     1042.20     49.80 o 
   8  -7   1     4561.28     4564.62     91.56 o 
   9  -7   1       74.60        4.78     56.33 o 
  10  -7   1     6102.07     5793.64    152.89 o 
  11  -7   1      239.34      262.51     70.47 o 
  12  -7   1     1649.08     1573.95    101.57 o 
 -11  -6   1        6.37       -9.57     59.81 o 
 -10  -6   1      489.41      458.68     95.04 o 
  -9  -6   1      905.29      993.70    112.88 o 
  -8  -6   1      322.99      374.30     78.08 o 
  -7  -6   1      164.31      148.76     32.84 o 
  -6  -6   1     4052.31     4067.66     98.96 o 
  -5  -6   1     6231.06     5931.09    116.57 o 
  -5  -6   1     4766.25     4014.37     90.26 o 
  -4  -6   1     5024.48     5033.08    104.18 o 
  -3  -6   1      826.55      993.70     55.89 o 
  -3  -6   1      753.80      903.01     45.24 o 
  -2  -6   1     5104.06     5452.83     84.60 o 
  -2  -6   1       20.30       31.97     22.40 o 
  -1  -6   1    25096.73    28073.65    181.60 o 
  -1  -6   1    25001.32    27869.00    264.25 o 
   0  -6   1       76.72       93.74     24.79 o 
   0  -6   1      866.02      818.62     45.02 o 
   1  -6   1      516.89      557.20     27.19 o 
   2  -6   1     1681.47     1669.86     38.50 o 
   3  -6   1     2198.84     2166.82     44.37 o 
   4  -6   1      138.16      106.35     18.05 o 
   5  -6   1     3304.67     3243.38     61.98 o 
   6  -6   1     4918.64     4715.99     79.38 o 
   7  -6   1       49.47       93.08     41.11 o 
   7  -6   1       74.06      281.21     55.02 o 
   8  -6   1      502.71      498.48     51.33 o 
   9  -6   1        5.42      -51.76     42.84 o 
  10  -6   1     5568.24     5772.10    147.46 o 
  11  -6   1      281.00      344.06     67.64 o 
  12  -6   1     2541.22     2485.66    117.23 o 
 -10  -5   1     3764.15     3816.46    193.35 o 
  -9  -5   1      466.61      475.64     83.51 o 
  -8  -5   1      388.74      352.98     43.28 o 
  -7  -5   1     3938.42     4034.17    101.78 o 
  -6  -5   1     5980.89     5947.83    111.57 o 
  -6  -5   1     9626.46    10041.81    155.50 o 
  -5  -5   1     1441.03     1021.97     41.11 o 
  -5  -5   1       82.54       98.74     40.45 o 
  -4  -5   1      101.84       80.69     20.44 o 
  -3  -5   1     9307.98     9965.25    154.63 o 
  -3  -5   1     9329.73     9818.23    102.87 o 
  -2  -5   1     5053.28     4996.98     83.51 o 
  -1  -5   1       39.01       33.28     45.67 o 
  -1  -5   1        9.15       16.09     13.48 o 
   0  -5   1      125.82      140.50     15.88 o 
   1  -5   1     2982.05     3026.98     45.45 o 
   2  -5   1     2144.76     2366.26     41.11 o 
   3  -5   1     1129.44     1092.87     32.84 o 
   4  -5   1     5736.84     5759.05     70.68 o 
   5  -5   1    10512.54    11443.73    131.58 o 
   5  -5   1     7022.81     7265.37    160.94 o 
   6  -5   1     1401.69     1382.56     53.07 o 
   7  -5   1      723.69      778.82     49.80 o 
   8  -5   1     5633.83     6099.86    105.26 o 
   9  -5   1      106.38      127.45     44.15 o 
  10  -5   1     1402.67     1375.39     69.38 o 
  11  -5   1      102.01      183.78     68.29 o 
  12  -5   1     2591.66     2559.60    150.94 o 
 -12  -4   1      698.79      676.17    114.83 o 
 -11  -4   1       31.32       61.11     61.11 o 
 -10  -4   1       10.22      107.66     60.46 o 
  -9  -4   1     1020.68     1082.00     65.68 o 
  -8  -4   1     2572.72     2916.50    149.20 o 
  -7  -4   1     2176.25     1016.10     74.38 o 
  -7  -4   1     1165.29     1299.05    103.09 o 
  -6  -4   1      799.15      650.72     25.45 o 
  -5  -4   1     6587.78     4909.77     46.54 o 
  -4  -4   1     5102.57     4529.38    106.57 o 
  -4  -4   1     7872.46     8434.14     96.35 o 
  -3  -4   1     2267.41     2277.09     99.39 o 
  -3  -4   1     1669.36     1794.92     39.80 o 
  -2  -4   1      130.19      130.27     15.88 o 
  -1  -4   1    13609.15    15217.56     87.43 o 
   0  -4   1       29.94       34.80     19.36 o 
   1  -4   1      166.39      179.43     15.01 o 
   2  -4   1     3475.49     3495.89     43.50 o 
   3  -4   1     8195.46     8355.85     72.42 o 
   4  -4   1     1356.11     1328.85     50.02 o 
   4  -4   1      905.94      915.40     60.24 o 
   5  -4   1      316.47      296.65     38.50 o 
   6  -4   1     1486.05     1513.06     61.55 o 
   7  -4   1     1119.09     1230.11     95.48 o 
   8  -4   1     1072.84     1156.81    103.31 o 
   9  -4   1       61.63       45.89     76.12 o 
  10  -4   1    14140.46    14695.81    310.14 o 
  10  -4   1     9446.41    10389.57    249.46 o 
  11  -4   1        4.43       35.89     26.32 o 
  12  -4   1       10.57      -10.00     30.01 o 
 -12  -3   1      470.89      626.14    109.18 o 
 -11  -3   1       61.83       49.15     55.89 o 
 -10  -3   1     4019.79     4192.93    191.39 o 
  -9  -3   1     1346.90      141.37     51.54 o 
  -8  -3   1     7494.85     6730.35    130.06 o 
  -7  -3   1     1889.53     2072.22     59.16 o 
  -6  -3   1    10505.82    10870.87    107.87 o 
  -5  -3   1     4648.41     4859.53    115.27 o 
  -5  -3   1     6606.33     6704.04     96.35 o 
  -4  -3   1     1970.30     2117.67     60.24 o 
  -4  -3   1        2.85       17.18     15.22 o 
  -3  -3   1     3775.16     4018.07     47.41 o 
  -2  -3   1      294.32      297.96     18.05 o 
  -1  -3   1      724.35      696.83     23.05 o 
   0  -3   1      293.54      313.18     18.70 o 
   1  -3   1     1852.06     2199.66     29.36 o 
   2  -3   1      259.27      195.96     20.01 o 
   2  -3   1      388.10      418.23     36.97 o 
   3  -3   1     1172.32     1352.99     44.37 o 
   3  -3   1      783.16      868.43     52.41 o 
   4  -3   1      363.82      453.03     32.19 o 
   5  -3   1    25927.62    29283.53    302.09 o 
   6  -3   1     4797.92     5496.77    102.00 o 
   7  -3   1      166.02      183.12     43.93 o 
   7  -3   1      248.52      297.74     71.55 o 
   8  -3   1     6895.67     7301.47    199.87 o 
   8  -3   1     4606.59     4874.32    153.98 o 
   9  -3   1     1608.98     1636.37     59.81 o 
  10  -3   1      468.96      497.61     43.28 o 
  11  -3   1       33.62       48.28     51.98 o 
 -12  -2   1     1049.72     1123.76    125.27 o 
 -11  -2   1        1.30       69.81     58.50 o 
 -10  -2   1     1960.20     1939.98    122.66 o 
 -10  -2   1     1942.12     1832.11    132.01 o 
  -9  -2   1      862.12      866.25     69.81 o 
  -8  -2   1     4279.94     4452.61     86.99 o 
  -7  -2   1     4822.64     5118.56    104.83 o 
  -7  -2   1     1954.40     2220.76     97.65 o 
  -6  -2   1     3602.01     3924.99     85.69 o 
  -6  -2   1     1299.58     1397.14     74.82 o 
  -5  -2   1      297.11      280.78     23.49 o 
  -4  -2   1     2701.98     2818.85     45.45 o 
  -3  -2   1    16625.43    19041.42     94.39 o 
  -2  -2   1      657.10      759.46     20.88 o 
  -1  -2   1     8400.12     9701.22     46.76 o 
   0  -2   1       20.00       36.10      6.31 o 
   1  -2   1     4512.79     4741.43     50.46 o 
   1  -2   1     6755.27     7416.52     98.09 o 
   2  -2   1      478.05      492.83     24.79 o 
   2  -2   1      715.60      700.53     49.37 o 
   3  -2   1    41587.46    38240.52    181.82 o 
   4  -2   1    11757.41    13166.44     98.74 o 
   5  -2   1    13652.00    16347.19    151.81 o 
   5  -2   1     9120.09    10999.19    169.42 o 
   6  -2   1     1253.58     1370.82     61.77 o 
   6  -2   1      837.44      995.44     69.81 o 
   7  -2   1     1523.29     1617.23     52.41 o 
   8  -2   1     2201.47     2299.92     63.94 o 
   9  -2   1      369.17      360.16     35.67 o 
  10  -2   1     3177.89     3323.64    103.74 o 
  11  -2   1       21.56       30.45     31.10 o 
  11  -2   1     1407.28     1538.72    126.79 o 
 -12  -1   1     2434.52     2694.45    170.07 o 
 -11  -1   1      892.06      945.63    129.62 o 
 -10  -1   1     1464.35     1560.69     90.04 o 
  -9  -1   1      796.54      899.31     71.55 o 
  -8  -1   1     6803.83     7061.80    174.21 o 
  -8  -1   1     6955.98     7270.81    133.97 o 
  -7  -1   1        2.61        3.70     15.88 o 
  -6  -1   1     1764.16     1854.73     63.29 o 
  -5  -1   1    10391.91    10959.60     95.91 o 
  -4  -1   1     1778.55     2110.28     40.67 o 
  -3  -1   1     2596.96     2898.88     39.80 o 
  -2  -1   1      572.79      547.63     21.53 o 
  -2  -1   1      857.42      934.32     53.72 o 
  -1  -1   1    27679.26    31007.99    163.33 o 
   0  -1   1        0.69        6.31      3.04 o 
   1  -1   1      706.61      748.37     28.06 o 
   1  -1   1      472.04      488.48     13.92 o 
   2  -1   1    11598.12     6003.94     12.83 o 
   2  -1   1     7748.02     8625.32     92.87 o 
   3  -1   1     9268.90    10417.19     88.52 o 
   3  -1   1    13874.75    15447.01    170.29 o 
   4  -1   1        0.05       -2.83     13.48 o 
   4  -1   1        0.08      -20.66     43.28 o 
   5  -1   1     3177.66     3317.76     56.55 o 
   6  -1   1     6523.81     7257.10     88.95 o 
   7  -1   1      141.80      168.99     23.49 o 
   8  -1   1     2704.41     2779.05     84.38 o 
   9  -1   1        1.70       13.27     24.79 o 
  10  -1   1     7005.99     7043.97    122.45 o 
  11  -1   1      126.30      239.24     99.39 o 
 -11   0   1      853.57     1126.36     89.17 o 
 -10   0   1     3382.41     3702.06    120.27 o 
  -9   0   1      502.14      513.70     51.11 o 
  -8   0   1      783.77      778.39     43.06 o 
  -7   0   1     1724.84     1896.92     53.50 o 
  -6   0   1     8389.15     9104.87    125.71 o 
  -5   0   1     2859.57     3393.23     73.51 o 
  -4   0   1     1396.31     1364.08     45.89 o 
  -3   0   1     5709.19     6635.09    116.36 o 
  -3   0   1     8546.16     9810.62    133.54 o 
  -2   0   1     1915.49     2197.71     61.11 o 
  -2   0   1     1279.63      500.87     25.01 o 
  -1   0   1       89.26      163.33     12.83 o 
   0   0   1        1.13        2.17      2.17 o 
   1   0   1    23478.34    24065.15    108.74 o 
   1   0   1    35145.06    34614.14    227.71 o 
   2   0   1      159.21      158.33     14.14 o 
   3   0   1      398.37      353.85     27.62 o 
   4   0   1     6016.00     6930.87     89.17 o 
   6   0   1      228.04      242.50     46.98 o 
   7   0   1     1073.65      984.56     40.24 o 
   8   0   1     7936.94     8259.50    147.89 o 
   8   0   1     7114.90     4883.02    137.67 o 
   9   0   1      299.45      309.05     41.32 o 
  10   0   1       42.11       57.85     34.36 o 
  11   0   1     1797.15     2035.46    151.37 o 
  12   0   1     2329.22     2511.76    174.42 o 
 -11   1   1        8.11       11.96     30.88 o 
 -10   1   1      154.30      126.14     37.19 o 
  -9   1   1       64.71       30.88     21.53 o 
  -8   1   1     6058.33     6731.87    102.22 o 
  -7   1   1      629.82      673.77     38.28 o 
  -6   1   1     2505.62     2856.04     59.37 o 
  -5   1   1      475.45      364.29     60.24 o 
  -5   1   1      317.62      254.89     27.19 o 
  -4   1   1     2375.73     2637.68     88.52 o 
  -4   1   1     1587.09     1594.18     46.54 o 
  -3   1   1      193.20      203.57     16.75 o 
  -2   1   1     3560.96     3806.67     40.89 o 
  -1   1   1    78077.38    83762.28    540.24 o 
  -1   1   1    52158.88    54187.53    253.59 o 
   0   1   1       67.42       70.90      8.05 o 
   1   1   1      895.36      949.11     18.05 o 
   1   1   1     1340.28     1300.57     42.63 o 
   2   1   1        2.73        2.83      8.26 o 
   3   1   1    20235.54    21851.35    104.39 o 
   4   1   1     1115.27     1485.65     35.67 o 
   5   1   1       22.24        5.22     11.96 o 
   6   1   1     4620.81     4702.72     72.21 o 
   7   1   1     2306.70     2391.49     83.95 o 
   7   1   1     1936.95     2005.45     86.78 o 
   8   1   1      498.50      543.06     45.45 o 
   9   1   1     3787.04     4103.54     89.39 o 
  10   1   1     5397.84     5843.22    217.92 o 
  11   1   1      129.34      189.21    100.26 o 
  12   1   1       83.48      127.88    100.70 o 
 -13   2   1      399.52      475.64     99.61 o 
 -12   2   1      391.91      391.48     76.56 o 
 -11   2   1        0.10       48.72     29.58 o 
 -10   2   1     4444.32     4582.23     97.87 o 
  -9   2   1      525.40      539.15     41.76 o 
  -8   2   1      928.00     1064.60     48.50 o 
  -7   2   1     1298.87     1357.77     49.15 o 
  -6   2   1     7502.37     7770.59    114.18 o 
  -6   2   1    11230.40    12122.94    210.09 o 
  -5   2   1      324.87      247.50     61.55 o 
  -5   2   1      217.03      176.38     24.58 o 
  -4   2   1      452.95      556.98     34.36 o 
  -3   2   1     4148.17     4268.40     65.25 o 
  -3   2   1     6209.45     6659.02    117.44 o 
  -2   2   1      109.77      103.74     16.96 o 
  -2   2   1      164.32      149.20     44.80 o 
  -1   2   1     4768.20     5111.81     44.15 o 
   0   2   1       51.11       79.82     11.74 o 
   1   2   1    35161.71    38041.52    126.36 o 
   2   2   1      652.83      671.82     22.84 o 
   3   2   1     1755.94     1977.39     36.10 o 
   4   2   1     1074.25     1035.02     31.75 o 
   5   2   1     2532.85     2557.43     50.24 o 
   6   2   1     4766.39     5450.66     80.69 o 
   7   2   1      202.17      246.20     36.97 o 
   8   2   1     7525.33     8134.01    112.01 o 
   9   2   1     1115.14     1376.91    124.40 o 
  10   2   1      571.15      431.71    106.57 o 
  11   2   1       43.58       74.16     58.94 o 
  12   2   1     2264.03     2299.05    163.77 o 
 -13   3   1       69.94       56.76     42.19 o 
 -12   3   1     1982.07     2149.21    103.09 o 
 -11   3   1        0.51       39.80     26.32 o 
 -10   3   1     1456.37     1768.17     67.20 o 
  -9   3   1       61.16       74.16     25.45 o 
  -8   3   1     6288.27     6589.42    103.52 o 
  -7   3   1     1212.43     1168.99     47.63 o 
  -6   3   1      312.80      350.37     71.77 o 
  -6   3   1      208.96      225.53     30.23 o 
  -5   3   1     4993.00     5580.28     93.30 o 
  -5   3   1     7474.09     8568.12    167.68 o 
  -4   3   1    15660.15    16191.25    205.53 o 
  -4   3   1    10461.62    10567.91    113.09 o 
  -3   3   1      177.87      170.07     53.50 o 
  -3   3   1      118.82       91.34     18.27 o 
  -2   3   1      437.33      444.33     25.88 o 
  -1   3   1    20744.25    21546.65    117.44 o 
   0   3   1      144.87      162.46     13.92 o 
   1   3   1     7806.24     8139.88     61.33 o 
   2   3   1        1.93        5.22      9.35 o 
   3   3   1     4420.63     4732.30     55.46 o 
   4   3   1     1409.67     1491.96     37.19 o 
   5   3   1      273.72      262.94     31.32 o 
   6   3   1     6220.51     6530.48     88.08 o 
   7   3   1     4687.30     5007.20     85.69 o 
   8   3   1     5167.46     5101.81    117.01 o 
   8   3   1     5158.45     5235.56    138.97 o 
   9   3   1      603.49      636.15     90.47 o 
  10   3   1     2232.07     2082.44    139.63 o 
  11   3   1       27.45       43.93     57.63 o 
  12   3   1      764.94      757.72    116.14 o 
 -12   4   1     2144.13     2338.42     84.38 o 
 -11   4   1       46.51       51.33     27.62 o 
 -10   4   1     5119.26     5042.44    105.05 o 
  -9   4   1        6.91       10.87     22.62 o 
  -8   4   1     2989.20     2933.46     73.95 o 
  -7   4   1       95.86       84.60     22.18 o 
  -6   4   1    13073.34    13813.47    130.06 o 
  -5   4   1     4164.04     4118.77     83.51 o 
  -5   4   1     6233.21     6220.56    152.46 o 
  -4   4   1      158.61      102.87     17.40 o 
  -3   4   1    10923.62    11013.76     91.78 o 
  -2   4   1     1726.76     1728.15     37.63 o 
  -1   4   1      395.53      533.06     25.01 o 
   0   4   1       68.40       82.65     13.48 o 
   1   4   1       34.47       75.25     12.61 o 
   2   4   1      534.31      559.81     25.23 o 
   3   4   1     1503.78     1715.10     47.41 o 
   3   4   1     1507.40     1671.60     70.03 o 
   4   4   1     4990.17     5107.46     76.34 o 
   5   4   1     7599.85     7895.65    100.91 o 
   5   4   1     5703.57     6390.42    174.42 o 
   6   4   1     5383.15     5571.15    100.48 o 
   6   4   1     7141.70     7095.51    153.76 o 
   7   4   1      102.04      108.96     28.71 o 
   7   4   1      174.09      161.81     61.55 o 
   8   4   1     3701.61     3369.53    159.64 o 
   9   4   1      110.12      146.15     63.94 o 
  10   4   1     1527.39     1548.29    132.23 o 
  11   4   1       70.91       72.64     63.29 o 
 -13   5   1      171.91      109.18     63.29 o 
 -12   5   1      245.69      246.63     67.86 o 
 -11   5   1      325.65      345.15     41.54 o 
 -10   5   1     4130.29     4170.75     98.30 o 
  -9   5   1      718.65      657.68     46.76 o 
  -8   5   1     1604.01     1568.52     59.16 o 
  -7   5   1      924.95      862.99     46.32 o 
  -6   5   1     3266.36     3197.49     67.86 o 
  -5   5   1     2641.59     2938.47     61.11 o 
  -4   5   1     5239.12     5349.53     89.60 o 
  -3   5   1    14419.35    14865.45    111.79 o 
  -2   5   1     1423.99     1477.82     37.63 o 
  -1   5   1     1559.15     1551.55     38.28 o 
   0   5   1       13.27       12.61     11.74 o 
   1   5   1    17633.25    19268.47    148.11 o 
   2   5   1      161.92      249.46     49.37 o 
   2   5   1       59.82       64.38     16.96 o 
   3   5   1     4005.99     4077.88     74.60 o 
   3   5   1     4620.28     4660.31    108.09 o 
   4   5   1     2882.08     2993.93     69.16 o 
   4   5   1     7361.41     7327.79    140.28 o 
   5   5   1     2298.45     2496.53     95.69 o 
   5   5   1     2158.62     2379.52     67.20 o 
   6   5   1        3.30       -0.43     15.22 o 
   7   5   1     1183.88     1247.29     62.85 o 
   8   5   1     4183.12     3986.10    176.38 o 
   9   5   1      119.16       53.07     55.89 o 
  10   5   1      242.20      160.51     68.73 o 
  11   5   1       20.35       -4.57     58.50 o 
 -12   6   1     3279.78     3425.20    124.84 o 
 -11   6   1        0.49       43.93     32.41 o 
 -10   6   1        0.53       18.92     31.10 o 
  -9   6   1      241.89      184.43     38.28 o 
  -8   6   1     4780.75     4715.33    113.53 o 
  -7   6   1       43.35       68.51     28.06 o 
  -6   6   1     3160.85     3216.63     71.12 o 
  -5   6   1    10559.98    11090.96    116.36 o 
  -4   6   1     2057.66     1948.47     50.24 o 
  -3   6   1       18.53       35.23     15.44 o 
  -2   6   1      942.60      955.64     35.23 o 
  -1   6   1     9993.37     9849.77     91.13 o 
   0   6   1        0.15       -5.65     11.74 o 
   1   6   1      308.67      340.80     30.45 o 
   2   6   1        1.15        3.26     15.66 o 
   2   6   1     3295.70     2958.69     93.74 o 
   3   6   1     4378.33     4235.12     64.59 o 
   4   6   1      507.97      514.14     31.32 o 
   5   6   1     3486.90     3499.80     65.46 o 
   6   6   1     3900.23     3889.75     72.64 o 
   7   6   1     2528.97     2707.71    143.32 o 
   8   6   1     2955.03     2541.99    148.11 o 
   9   6   1       55.62       87.43     60.68 o 
  10   6   1     2715.14     2816.89    177.47 o 
  11   6   1       68.69       35.45     65.25 o 
 -12   7   1        7.83       35.67     34.36 o 
 -11   7   1       75.73       79.60     37.41 o 
 -10   7   1     3708.02     3477.62    117.23 o 
  -9   7   1      423.40      391.69     40.24 o 
  -8   7   1        5.32       -5.65     21.31 o 
  -7   7   1      628.70      690.96     46.32 o 
  -6   7   1     4854.91     4600.07     85.25 o 
  -5   7   1     2499.43     2434.98     61.77 o 
  -4   7   1        5.69        8.05     15.44 o 
  -3   7   1    10945.46    10896.97    106.79 o 
  -2   7   1      589.29      589.17     32.84 o 
  -1   7   1      265.26      249.68     23.05 o 
   0   7   1       68.04       55.89     15.66 o 
   1   7   1     5171.05     4951.31     71.12 o 
   2   7   1      119.66      127.01     19.57 o 
   3   7   1     1537.59     1516.32     45.02 o 
   4   7   1     3286.98     3406.06     65.68 o 
   5   7   1     2064.64     2164.65     56.33 o 
   6   7   1      432.90      443.46     77.64 o 
   7   7   1      213.30      242.72     66.55 o 
   8   7   1     1198.25     1508.05    128.53 o 
   9   7   1      584.19      738.15    108.53 o 
  10   7   1      186.12      127.01     70.47 o 
 -12   8   1     1808.40     1863.86    101.57 o 
 -11   8   1       94.10      100.26     39.37 o 
 -10   8   1     1829.42     1679.43     88.52 o 
  -9   8   1      217.50      202.26     42.19 o 
  -8   8   1     3944.63     3907.81     90.91 o 
  -7   8   1      730.92      802.96     48.72 o 
  -6   8   1       75.40       51.76     23.27 o 
  -5   8   1     2127.03     2136.81     60.46 o 
  -4   8   1     1728.51     1706.84     52.41 o 
  -3   8   1     4496.72     4351.91     74.16 o 
  -2   8   1       32.57       43.71     17.40 o 
  -1   8   1     3027.97     2808.41     60.03 o 
   0   8   1      200.32      205.31     23.49 o 
   1   8   1     2697.33     2762.30     60.24 o 
   2   8   1       85.03      105.92     20.66 o 
   3   8   1     4734.65     4842.13     78.51 o 
   4   8   1      187.08      202.48     25.66 o 
   5   8   1       44.28       42.63     24.79 o 
   6   8   1      317.50      303.18     71.55 o 
   7   8   1     2927.00     3151.39    169.42 o 
   8   8   1      219.49      236.41     73.51 o 
   9   8   1       20.90      -21.53     55.02 o 
  10   8   1     1770.17     1977.83    164.64 o 
 -12   9   1     1422.46     1393.66     93.08 o 
 -11   9   1       43.87       33.93     36.54 o 
 -10   9   1     1961.38     1957.38     97.87 o 
  -9   9   1       94.97       86.56     36.10 o 
  -8   9   1      973.75      903.44     66.55 o 
  -7   9   1       51.69       48.28     25.23 o 
  -6   9   1     2720.96     2597.88     70.47 o 
  -5   9   1     4115.67     4015.03     80.69 o 
  -4   9   1     1833.35     1858.86     57.42 o 
  -3   9   1     1984.02     1949.55     56.33 o 
  -2   9   1     2230.76     2209.67     58.50 o 
  -1   9   1     1869.00     1717.28     53.28 o 
   0   9   1       18.64       23.27     17.62 o 
   1   9   1     5017.81     4823.43     81.56 o 
   2   9   1       56.30       62.64     20.23 o 
   3   9   1       53.61       55.24     19.79 o 
   4   9   1      233.27      240.98     28.06 o 
   5   9   1     4844.29     5067.01    193.13 o 
   6   9   1     3333.08     3336.47    170.07 o 
   7   9   1      627.91      707.27    103.74 o 
   8   9   1      319.36      384.73     89.60 o 
   9   9   1      760.91      743.59    113.09 o 
 -11  10   1      327.53      332.54     55.68 o 
 -10  10   1     3951.36     3709.68    131.58 o 
  -9  10   1       11.35       23.71     31.97 o 
  -8  10   1     2496.45     2584.83    103.74 o 
  -7  10   1       73.90       22.18     29.36 o 
  -6  10   1     2658.10     2535.68     71.34 o 
  -5  10   1       89.78       74.16     24.79 o 
  -4  10   1     2856.93     2850.17     70.47 o 
  -3  10   1     3220.49     3305.15     73.73 o 
  -2  10   1      121.07      127.66     24.14 o 
  -1  10   1        4.15       12.61     18.70 o 
   0  10   1      422.72      399.74     33.93 o 
   1  10   1     6462.35     6541.57     99.61 o 
   2  10   1       50.92       34.80     16.96 o 
   3  10   1     4211.21     4319.73     83.51 o 
   4  10   1      679.74      849.72     95.91 o 
   5  10   1     1812.63     2001.75    135.93 o 
   6  10   1      305.22      245.76     74.38 o 
   7  10   1       11.88      -23.71     49.37 o 
   8  10   1     2535.94     2871.26    182.91 o 
   9  10   1       31.22       44.80     67.20 o 
 -11  11   1       14.83       18.27     37.19 o 
 -10  11   1      189.46      232.28     50.89 o 
  -9  11   1        2.82       17.62     32.62 o 
  -8  11   1     2751.47     2803.41    111.14 o 
  -7  11   1      256.71      261.85     45.67 o 
  -6  11   1     1328.04     1281.87     75.03 o 
  -5  11   1     1603.02     1607.88     59.81 o 
  -4  11   1      433.45      408.01     37.41 o 
  -3  11   1      937.11      939.98     48.28 o 
  -2  11   1      759.46      792.96     46.32 o 
  -1  11   1     3689.56     3558.52     79.17 o 
   0  11   1      214.66      196.83     28.49 o 
   1  11   1      263.85      267.94     32.19 o 
   2  11   1        0.46       10.22     14.14 o 
   3  11   1     1298.33     1326.89     54.59 o 
   4  11   1        3.65      -60.03     40.02 o 
   5  11   1     1151.87     1118.97    113.09 o 
   6  11   1     2337.63     2562.00    163.12 o 
   7  11   1      219.53      293.39     82.86 o 
   8  11   1       19.06       50.02     66.99 o 
 -11  12   1      193.22      149.63     50.24 o 
 -10  12   1     5020.22     4925.86    159.64 o 
  -9  12   1      229.03      154.20     45.24 o 
  -8  12   1     1113.20     1133.32     81.12 o 
  -7  12   1        6.11       15.44     31.54 o 
  -6  12   1     1340.42     1266.86     78.51 o 
  -5  12   1       74.85       91.78     34.15 o 
  -4  12   1      317.50      336.02     36.10 o 
  -3  12   1     4734.28     4912.16     95.91 o 
  -2  12   1     1755.02     1885.61     64.16 o 
  -1  12   1      100.03       75.90     25.01 o 
   0  12   1      255.10      250.54     32.19 o 
   1  12   1     3356.94     3349.52     81.99 o 
   2  12   1      137.83      104.61     33.49 o 
   3  12   1      218.75      255.55     68.29 o 
   4  12   1      450.71      424.10     83.73 o 
   5  12   1     3448.89     3111.15    173.99 o 
   6  12   1       35.12       52.41     59.37 o 
   7  12   1       46.86       23.49     63.07 o 
 -10  13   1      439.13      463.03     67.64 o 
  -9  13   1       29.46       73.08     39.15 o 
  -8  13   1     4335.09     4347.35    144.63 o 
  -7  13   1      347.52      363.20     55.68 o 
  -6  13   1      291.47      318.18     50.24 o 
  -5  13   1      739.52      694.22     65.25 o 
  -4  13   1     3698.34     3546.13    115.27 o 
  -3  13   1      645.00      656.16     46.98 o 
  -2  13   1      272.33      279.69     35.23 o 
  -1  13   1     3769.04     4036.34     91.34 o 
   0  13   1      108.56       95.04     26.97 o 
   1  13   1        5.38        0.87     22.62 o 
   2  13   1       94.12       73.29     55.02 o 
   3  13   1     5551.93     5690.98    216.62 o 
   4  13   1      153.20      100.70     61.77 o 
   5  13   1        0.47       -1.09     53.94 o 
   6  13   1      698.83      654.85    110.48 o 
  -9  14   1       51.81       67.20     42.84 o 
  -8  14   1      624.56      579.17     69.81 o 
  -7  14   1      470.22      399.96     59.81 o 
  -6  14   1     2776.23     2729.03    113.75 o 
  -5  14   1      512.20      541.76     61.98 o 
  -4  14   1        3.53       12.61     31.10 o 
  -3  14   1      260.16      312.09     48.50 o 
  -2  14   1     2937.13     3157.26     86.78 o 
  -1  14   1     1354.66     1290.13     61.55 o 
   0  14   1       40.39       49.15     26.32 o 
   1  14   1     4415.80     4420.21    101.57 o 
   2  14   1       33.28       53.07     51.11 o 
   3  14   1      419.57      355.37     80.04 o 
   4  14   1       62.20       31.97     62.85 o 
   5  14   1     1108.69     1026.32    127.66 o 
  -8  15   1     1926.15     1856.03    107.87 o 
  -7  15   1      446.50      469.12     66.33 o 
  -6  15   1     1968.40     1946.29    103.09 o 
  -5  15   1        0.30        1.74     33.71 o 
  -4  15   1     2952.73     2835.38    114.18 o 
  -3  15   1      667.56      618.10     63.94 o 
  -2  15   1        2.61       -2.39     29.14 o 
  -1  15   1     1598.70     1700.75     70.90 o 
   0  15   1       93.85       66.33     29.36 o 
   1  15   1      740.28      857.55    102.65 o 
   2  15   1       14.94       36.10     53.07 o 
   3  15   1     1470.76     1557.42    134.41 o 
   4  15   1      143.42      170.29     73.51 o 
  -7  16   1      424.65      352.76     61.33 o 
  -6  16   1     2731.22     2579.18    121.14 o 
  -5  16   1     1625.37     1635.07     97.43 o 
  -4  16   1      549.24      507.18     64.16 o 
  -3  16   1        5.41        9.35     32.84 o 
  -2  16   1      671.20      675.51     68.51 o 
  -1  16   1     1122.58     1215.10     80.04 o 
   1  16   1     1085.32     1090.04    113.96 o 
   2  16   1       27.34       66.99     61.11 o 
  -5  17   1      264.85      266.42     55.46 o 
  -4  17   1      239.24      225.53     50.24 o 
  -3  17   1      218.76      258.59     52.63 o 
  -2  17   1      201.72      172.25     46.32 o 
  -1  17   1       36.00      111.57     60.46 o 
  -1 -17   2      323.01      320.79     77.43 o 
   0 -17   2     2132.06     2296.01    155.94 o 
   1 -17   2       91.94       99.17     59.16 o 
   2 -17   2      881.01      976.08     76.99 o 
   3 -17   2        2.52      -13.70     32.84 o 
   4 -17   2      680.72      698.35     72.86 o 
   5 -17   2     2614.67     2584.40    118.53 o 
   6 -17   2      145.55      197.26     51.54 o 
  -3 -16   2      213.13      147.02     70.90 o 
  -1 -16   2       43.34        2.39     46.76 o 
   0 -16   2     5720.16     5637.48    217.92 o 
   1 -16   2      154.57      144.63     40.24 o 
   2 -16   2      538.20      588.30     63.72 o 
   3 -16   2     1739.25     1759.47     92.65 o 
   4 -16   2      317.73      345.15     54.81 o 
   5 -16   2      206.52      202.05     48.72 o 
   6 -16   2       61.44       86.99     42.41 o 
   7 -16   2      986.08     1057.64     86.78 o 
  -5 -15   2      168.31      167.25     70.90 o 
  -4 -15   2      275.00      242.72     75.69 o 
  -3 -15   2      107.50       36.76     54.37 o 
  -2 -15   2     2601.14     2752.08    108.09 o 
  -1 -15   2        2.41       23.49     33.28 o 
   0 -15   2        8.60       20.44     46.98 o 
   1 -15   2      245.29      271.21     45.02 o 
   2 -15   2     1878.63     2105.27     94.61 o 
   3 -15   2      313.17      309.05     50.02 o 
   4 -15   2       53.50       64.38     35.45 o 
   5 -15   2     1185.52     1120.93     79.82 o 
   6 -15   2      349.50      341.02     55.68 o 
   7 -15   2       13.93       -0.22     33.93 o 
   8 -15   2       36.55       56.33     41.76 o 
   9 -15   2     3242.49     3363.22    142.02 o 
  -6 -14   2     1160.05     1246.42    132.88 o 
  -5 -14   2       80.05       69.60     58.94 o 
  -4 -14   2      858.67      838.19    104.18 o 
  -3 -14   2      202.23      222.27     44.37 o 
  -2 -14   2      277.84      259.90     46.76 o 
  -1 -14   2        0.77        0.87     29.58 o 
   0 -14   2     4338.58     4697.50     98.96 o 
   1 -14   2      395.94      360.38     48.06 o 
   2 -14   2      238.25      289.48     46.32 o 
   3 -14   2      981.26     1036.98     71.12 o 
   4 -14   2     1622.34     1814.93     89.82 o 
   5 -14   2     1036.00     1122.89     77.21 o 
   6 -14   2      340.16      278.60     50.67 o 
   7 -14   2     1067.41      928.23     76.77 o 
   8 -14   2       34.55       14.35     37.19 o 
   9 -14   2      610.92      555.68     71.77 o 
  -7 -13   2      796.32      911.05    126.58 o 
  -6 -13   2      630.68      525.88     99.83 o 
  -5 -13   2      908.88     1004.14    111.57 o 
  -4 -13   2     1026.98     1063.08     72.64 o 
  -3 -13   2      105.93      115.92     36.76 o 
  -2 -13   2     3014.98     3018.94    103.09 o 
  -1 -13   2        3.48       17.62     22.40 o 
   0 -13   2     1530.22     1742.29     62.42 o 
   1 -13   2      641.07      732.71     46.32 o 
   2 -13   2     1674.76     1766.86     80.25 o 
   3 -13   2      607.83      650.29     60.03 o 
   4 -13   2        6.26       19.79     28.71 o 
   5 -13   2      172.80      183.99     40.89 o 
   6 -13   2     1595.85     1554.81     86.78 o 
   7 -13   2     4435.26     4334.95    138.54 o 
   8 -13   2      155.96      146.80     43.93 o 
   9 -13   2     2754.09     2631.59    118.75 o 
  10 -13   2      172.54      253.59     55.89 o 
  -8 -12   2       55.54       47.63     63.94 o 
  -7 -12   2     1447.91     1526.54    139.19 o 
  -6 -12   2     1948.78     2068.52    148.98 o 
  -5 -12   2      406.23      396.26     81.12 o 
  -4 -12   2      742.47      792.96     65.03 o 
  -3 -12   2      210.98      186.17     39.15 o 
  -2 -12   2     4631.31     4772.10    119.62 o 
  -1 -12   2       14.80       15.44     20.44 o 
   0 -12   2     3813.22     3822.77     81.56 o 
   1 -12   2       55.70       86.12     24.14 o 
   2 -12   2       30.32       30.23     21.10 o 
   3 -12   2       11.90        5.00     26.10 o 
   4 -12   2     2621.48     2683.35     97.00 o 
   5 -12   2     4728.54     4849.52    130.49 o 
   6 -12   2       84.64      112.44     35.67 o 
   7 -12   2      137.84       73.29     51.76 o 
   7 -12   2      474.74      415.18    112.01 o 
   8 -12   2      983.44      830.37    123.10 o 
   8 -12   2      268.44      281.43     70.47 o 
   9 -12   2     1617.01     1683.13    138.32 o 
   9 -12   2     1656.75     1861.25    159.85 o 
  10 -12   2        0.59       18.92     58.94 o 
  10 -12   2      534.23      601.79    126.79 o 
  11 -12   2     1437.00     1506.31    100.91 o 
  -8 -11   2      813.68      916.93    125.71 o 
  -7 -11   2     2162.59     2055.90    150.94 o 
  -6 -11   2       73.63       28.27     53.07 o 
  -5 -11   2     1068.67      957.60     62.64 o 
  -4 -11   2     5492.96     5640.74    130.71 o 
  -3 -11   2       67.60       76.12     30.23 o 
  -2 -11   2     1233.11     1334.93     52.20 o 
  -1 -11   2      288.13      348.63     32.62 o 
   0 -11   2     4214.46     4261.44     81.99 o 
   1 -11   2      508.76      607.01     41.32 o 
   2 -11   2      376.52      341.67     31.97 o 
   3 -11   2     3187.12     3478.49    154.63 o 
   3 -11   2     2651.53     2753.39     77.43 o 
   4 -11   2     1235.31     1296.66    100.48 o 
   4 -11   2     2306.61     2398.66    138.10 o 
   5 -11   2      223.11      271.21     85.91 o 
   5 -11   2        3.25       -7.83     35.45 o 
   6 -11   2      333.19      354.07     65.46 o 
   7 -11   2     9120.81     9475.25    269.68 o 
   7 -11   2     8615.36     8601.83    249.46 o 
   8 -11   2       35.88      -29.36     44.58 o 
   8 -11   2      617.73      576.34    111.35 o 
   9 -11   2      435.82      530.89    110.48 o 
   9 -11   2      426.62      500.87     88.08 o 
  10 -11   2       83.70       48.28     37.63 o 
  11 -11   2     1064.28     1090.04     86.56 o 
  -9 -10   2     2407.39     2475.87    175.73 o 
  -8 -10   2      163.62      136.58     67.86 o 
  -7 -10   2       93.11       71.99     54.81 o 
  -6 -10   2     3082.77     3096.14    164.64 o 
  -5 -10   2      526.41      534.58     53.07 o 
  -4 -10   2       13.40       -9.57     23.49 o 
  -3 -10   2        1.52      -15.44     24.36 o 
  -2 -10   2     8124.46     8263.63    105.48 o 
  -1 -10   2      178.55      207.92     26.75 o 
   0 -10   2       23.32        2.61     18.27 o 
   1 -10   2     1329.35     1406.92     48.72 o 
   2 -10   2     5660.23     5828.00    172.47 o 
   2 -10   2     4933.42     5117.47     96.13 o 
   3 -10   2        0.65      -16.09     19.57 o 
   3 -10   2      683.47      585.04     85.47 o 
   4 -10   2     3729.72     3725.55    110.27 o 
   5 -10   2     7406.33     7308.21    151.59 o 
   6 -10   2     7234.50     7737.10    230.32 o 
   6 -10   2     1214.27     1364.73    104.39 o 
   7 -10   2     1330.04     1371.26    108.53 o 
   7 -10   2     2750.42     2968.26    160.51 o 
   8 -10   2      346.96      322.97     48.06 o 
   9 -10   2     3619.28     3508.50    121.79 o 
  10 -10   2        0.21       40.45     33.49 o 
  11 -10   2      207.90      218.79     49.80 o 
 -10  -9   2        2.83       88.95     70.68 o 
  -9  -9   2       88.49       26.10     56.76 o 
  -8  -9   2      134.75      174.21     65.90 o 
  -7  -9   2     1836.63     1960.43    139.19 o 
  -6  -9   2      193.23      230.54     66.77 o 
  -5  -9   2      165.93      210.31     37.41 o 
  -4  -9   2     6103.32     6495.47    128.75 o 
  -3  -9   2     1840.74     1923.89     54.15 o 
  -2  -9   2        5.26       -0.43     15.88 o 
  -1  -9   2       95.07      102.00     20.44 o 
   0  -9   2     8561.96     8853.46    126.36 o 
   0  -9   2     8597.23     9075.73    177.03 o 
   1  -9   2     7485.35     7659.46    172.47 o 
   1  -9   2     1609.64     1931.94     62.85 o 
   2  -9   2     1259.89     1340.81     68.07 o 
   2  -9   2      890.15      939.54     57.20 o 
   3  -9   2     1971.45     1858.86     55.89 o 
   4  -9   2    11669.89    11591.84    115.05 o 
   5  -9   2      418.32      441.72     46.32 o 
   6  -9   2      204.27      227.93     38.93 o 
   7  -9   2     2781.70     2588.96     95.04 o 
   8  -9   2      677.25      655.51     59.81 o 
   9  -9   2        5.96        7.18     28.93 o 
  10  -9   2      301.57      222.49     46.54 o 
  11  -9   2     2119.50     2321.67    153.11 o 
  11  -9   2     3172.72     3399.54    190.08 o 
  12  -9   2      227.53      266.64     78.51 o 
 -10  -8   2       64.74       27.19     61.98 o 
  -9  -8   2     1125.47     1104.40    122.23 o 
  -8  -8   2       30.07       96.13     59.16 o 
  -7  -8   2      160.75      193.13     36.32 o 
  -6  -8   2     3225.66     3311.02    157.03 o 
  -5  -8   2     2303.23     2279.05     80.69 o 
  -4  -8   2     4844.05     4841.04     73.73 o 
  -3  -8   2     1766.11     1893.22     49.37 o 
  -2  -8   2     9032.82     9515.49     98.74 o 
  -1  -8   2       30.66       75.25     22.84 o 
  -1  -8   2     4079.50     4027.21    112.44 o 
   0  -8   2     1583.63     1836.24     60.03 o 
   0  -8   2     1634.07     1749.47     84.38 o 
   1  -8   2     1261.39     1245.55     46.76 o 
   2  -8   2    30482.97    34557.16    180.95 o 
   3  -8   2     1397.85     1540.90     87.43 o 
   3  -8   2     3416.69     3264.91     70.25 o 
   4  -8   2      869.44      870.60     57.85 o 
   4  -8   2        8.14       31.75     22.18 o 
   5  -8   2     2926.90     2909.76     59.81 o 
   6  -8   2     1243.71     1366.47     49.15 o 
   7  -8   2     1748.49     1827.11     80.25 o 
   8  -8   2        6.12      -21.31     24.36 o 
   9  -8   2     7746.73     7644.01    242.93 o 
   9  -8   2     5175.13     5127.91    189.65 o 
  10  -8   2      106.61      227.06     69.16 o 
  11  -8   2      727.08      785.13     79.60 o 
  12  -8   2       56.03      128.32     68.29 o 
 -11  -7   2     1868.68     2018.50    165.73 o 
 -10  -7   2      167.71      212.27     74.60 o 
  -9  -7   2     1417.39     1288.61    124.84 o 
  -8  -7   2     2246.87     2292.31    146.15 o 
  -6  -7   2     4782.28     4634.21    108.53 o 
  -5  -7   2       56.72       69.16     26.75 o 
  -4  -7   2     2054.31     2091.57     48.28 o 
  -3  -7   2    10560.79    10599.23    144.63 o 
  -3  -7   2       12.55       23.71     31.97 o 
  -2  -7   2     2439.71     2685.96     71.99 o 
  -2  -7   2     3044.75     3079.40     85.04 o 
  -1  -7   2       39.95       66.99     28.49 o 
  -1  -7   2     3944.08     4068.96     77.21 o 
   0  -7   2    11520.76    12926.34    107.66 o 
   1  -7   2     9388.35     9758.64    109.40 o 
   1  -7   2     1452.66     2405.41     87.21 o 
   2  -7   2     5474.26     5892.81     84.17 o 
   2  -7   2     4415.81     4833.43    125.06 o 
   3  -7   2     1177.45     1240.11     36.10 o 
   4  -7   2    10343.24    10085.74     92.21 o 
   5  -7   2     2988.88     2966.09     59.16 o 
   6  -7   2      174.19      174.21     24.79 o 
   7  -7   2      864.77      882.13     53.94 o 
   7  -7   2     1294.49     1311.01    110.92 o 
   8  -7   2     1669.16     1742.07     88.52 o 
   9  -7   2     2818.37     2823.42    106.79 o 
  10  -7   2       67.87       33.06     54.15 o 
  11  -7   2     2918.22     3142.69    121.36 o 
  12  -7   2      215.96      384.52     64.59 o 
 -11  -6   2     2508.47     2488.27    174.64 o 
 -10  -6   2      152.95      130.06     69.38 o 
  -9  -6   2     1126.35     1127.02    116.14 o 
  -7  -6   2       31.85       24.14     22.62 o 
  -6  -6   2      167.85      158.55     32.84 o 
  -5  -6   2     2947.81     2903.02     53.50 o 
  -4  -6   2     5254.25     5121.17     99.39 o 
  -4  -6   2     6012.30     5989.81     97.87 o 
  -3  -6   2     3973.04     4233.38     85.25 o 
  -3  -6   2      146.41      183.78     27.62 o 
  -2  -6   2    10230.66    11846.95    180.95 o 
  -2  -6   2    10336.75    11886.32    113.31 o 
  -1  -6   2     1885.30     2019.15     46.54 o 
   0  -6   2     1868.61     2070.48     59.37 o 
   0  -6   2     1588.42     1628.98     61.98 o 
   1  -6   2      118.02      152.68     16.09 o 
   2  -6   2     4868.20     4722.29     55.89 o 
   3  -6   2     1671.46     1759.69     37.84 o 
   4  -6   2     2314.50     2220.32     46.11 o 
   5  -6   2      757.70      792.74     35.67 o 
   6  -6   2     4947.59     5292.55    167.90 o 
   6  -6   2     3305.19     3189.45     75.03 o 
   7  -6   2     5824.65     6070.28     97.43 o 
   8  -6   2       31.54       35.02     38.93 o 
   9  -6   2     3012.85     2919.55    102.65 o 
  10  -6   2      637.36      624.41     63.72 o 
  11  -6   2     3796.77     4035.25    130.93 o 
  12  -6   2       42.52      -16.31     86.34 o 
 -11  -5   2      216.18      252.72     81.78 o 
 -10  -5   2      288.92      302.31     78.73 o 
  -9  -5   2     2270.77     1099.61     81.56 o 
  -8  -5   2        7.09      -11.31     22.62 o 
  -7  -5   2     4486.44     4478.06    108.74 o 
  -6  -5   2     7336.40     7346.27    203.79 o 
  -6  -5   2     9420.75     9714.05    196.17 o 
  -5  -5   2     2733.85     2908.24     78.95 o 
  -5  -5   2     8764.63     8951.33    116.79 o 
  -4  -5   2      142.50      230.75     39.37 o 
  -4  -5   2      154.18      196.61     28.49 o 
  -3  -5   2       43.78       50.24     12.83 o 
  -3  -5   2      231.87      224.01     59.16 o 
  -2  -5   2    10465.84    10944.16    176.38 o 
  -2  -5   2    10138.73    11037.25     90.91 o 
  -1  -5   2     4708.16     4626.82    114.40 o 
   0  -5   2     3076.25     3402.58     47.19 o 
   1  -5   2       10.54        8.05     10.00 o 
   2  -5   2    11914.15    11477.22     73.73 o 
   3  -5   2      230.93      173.99     16.31 o 
   4  -5   2     3006.17     3075.05     50.89 o 
   5  -5   2    10378.48    10746.68    123.32 o 
   5  -5   2     6933.25     6757.97    154.20 o 
   6  -5   2     2237.53     2414.11     60.90 o 
   7  -5   2       14.31       16.31     31.10 o 
   8  -5   2       42.78       72.42     34.58 o 
   9  -5   2     6739.36     7102.04    117.01 o 
  10  -5   2      278.63      503.26     67.42 o 
  11  -5   2      692.36      824.06    106.35 o 
 -12  -4   2      276.78      462.59     99.61 o 
 -11  -4   2     1997.96     2055.03    149.63 o 
 -10  -4   2        0.32       -8.26     50.89 o 
  -9  -4   2        5.59       -1.52     27.40 o 
  -8  -4   2     4813.71     5097.46    188.13 o 
  -8  -4   2     9307.44     9793.87    217.05 o 
  -7  -4   2     2258.19     2370.83    117.01 o 
  -7  -4   2     2034.49     2146.60    125.06 o 
  -6  -4   2     1293.85     1457.82     59.37 o 
  -6  -4   2     3231.28     3366.05     94.39 o 
  -5  -4   2     2173.05     2371.26     50.67 o 
  -5  -4   2     2189.68     2254.69    118.10 o 
  -4  -4   2     5574.18     5965.23     65.90 o 
  -4  -4   2     5596.19     5834.09    152.46 o 
  -3  -4   2     1203.53     1304.92     28.49 o 
  -2  -4   2     4533.67     5304.94     49.80 o 
  -1  -4   2      186.83      202.92     15.01 o 
   0  -4   2    17870.13    19736.07     94.17 o 
   1  -4   2       97.80      108.53     11.96 o 
   2  -4   2     1608.17     1718.36     27.84 o 
   3  -4   2     3260.18     3151.82     43.28 o 
   4  -4   2    14825.08    15179.50    203.13 o 
   4  -4   2     9903.76    10497.01    102.87 o 
   5  -4   2      195.16      187.26     37.41 o 
   6  -4   2      928.94      965.42     53.07 o 
   7  -4   2     9650.94    10085.31    149.85 o 
   8  -4   2     1660.48     1822.54     80.04 o 
   9  -4   2      705.59      655.51     63.51 o 
  10  -4   2        3.21      209.44     85.91 o 
  11  -4   2     6027.72     6115.30    210.96 o 
  11  -4   2     4026.76     4351.91    183.99 o 
 -12  -3   2      117.67      182.91     80.25 o 
 -11  -3   2      354.35      356.03     84.17 o 
 -10  -3   2        0.15       22.84     29.58 o 
  -9  -3   2     2185.79     2570.26    145.50 o 
  -9  -3   2     2275.70     2599.19    134.62 o 
  -8  -3   2     3642.93     3614.85    156.37 o 
  -8  -3   2     3950.97     4004.15    149.85 o 
  -7  -3   2      970.49     1023.28     46.54 o 
  -7  -3   2     1062.35     1166.38    114.62 o 
  -6  -3   2     4267.35     4300.15     74.82 o 
  -6  -3   2     4664.32     4807.77    163.33 o 
  -5  -3   2     3940.15     3872.57     56.76 o 
  -4  -3   2     3959.33     4286.45     51.98 o 
  -3  -3   2      188.63      220.97     15.44 o 
  -2  -3   2    15524.59    16124.48    123.75 o 
  -1  -3   2      170.35      198.78     15.22 o 
   0  -3   2      108.99       92.87     10.87 o 
   1  -3   2      159.60      162.68     11.53 o 
   2  -3   2    14170.90    14177.76     66.33 o 
   3  -3   2      714.05      710.75     30.67 o 
   3  -3   2     1068.88     1025.67     60.24 o 
   4  -3   2     3421.81     3561.35     55.68 o 
   5  -3   2     3141.51     2949.78     56.33 o 
   6  -3   2     3820.21     2072.22     28.27 o 
   7  -3   2     1263.58     1224.23     66.55 o 
   8  -3   2      280.94      270.77     59.59 o 
   9  -3   2     2714.09     2806.45     92.43 o 
  10  -3   2       76.52       41.76     30.88 o 
  11  -3   2       74.87       76.12     27.84 o 
 -12  -2   2       19.71       22.40     58.29 o 
 -11  -2   2     2658.78     2653.99    106.13 o 
 -10  -2   2     2452.92     2846.47    147.02 o 
 -10  -2   2       36.38       21.97     53.07 o 
  -9  -2   2     2269.23     2328.20    125.92 o 
  -9  -2   2     1712.18     1811.45    123.97 o 
  -8  -2   2      630.18      687.04    110.48 o 
  -8  -2   2      602.14      668.55     71.77 o 
  -7  -2   2     5772.09     5979.15     86.34 o 
  -6  -2   2     4633.46     4923.03     71.34 o 
  -5  -2   2     1829.21     2187.92     44.80 o 
  -4  -2   2     4948.40     5167.71     57.20 o 
  -3  -2   2     1761.31     1885.61     30.88 o 
  -2  -2   2     1373.88     1588.52     43.06 o 
  -1  -2   2      126.27      150.72     15.44 o 
   0  -2   2     1603.42     1571.56     21.75 o 
   1  -2   2       39.10       34.80     10.22 o 
   2  -2   2      319.83      355.37     22.40 o 
   2  -2   2      478.76      511.09     40.24 o 
   3  -2   2     3555.53     3650.08     49.80 o 
   4  -2   2    14217.47     9114.88     79.38 o 
   5  -2   2    15107.65    16066.63    195.96 o 
   5  -2   2    22614.85    24611.26    187.04 o 
   6  -2   2       52.67       52.63     25.88 o 
   6  -2   2       78.84      141.58     43.28 o 
   7  -2   2     2270.40     2411.93     59.81 o 
   8  -2   2      218.93      222.71     28.71 o 
   9  -2   2      115.00      138.10     32.19 o 
  10  -2   2      292.61      294.91     43.50 o 
  11  -2   2     2812.79     3102.67    119.84 o 
 -12  -1   2       75.46      182.91     72.21 o 
 -11  -1   2     1743.49     1605.05    131.80 o 
 -11  -1   2     1755.66     1760.34    136.58 o 
 -10  -1   2        9.78       38.28     49.80 o 
 -10  -1   2      537.81      526.32     96.56 o 
  -9  -1   2     1551.17     1685.09     77.64 o 
  -8  -1   2      306.20      359.51     43.93 o 
  -7  -1   2     2175.38     2276.65     56.98 o 
  -6  -1   2      407.33      423.01     29.58 o 
  -5  -1   2     5737.23     6254.49     73.29 o 
  -4  -1   2    18021.22    20485.10    113.75 o 
  -3  -1   2      937.52     1099.40     27.40 o 
  -2  -1   2     7258.07     7498.30     47.63 o 
  -1  -1   2      223.78      258.81     11.09 o 
   0  -1   2      122.04      111.79      9.35 o 
   1  -1   2      121.78      125.49     17.40 o 
   1  -1   2      182.29      220.75     18.05 o 
   2  -1   2    32163.42    33340.75    173.99 o 
   2  -1   2    48145.89    18550.55    149.85 o 
   3  -1   2    12481.25    10197.75    132.23 o 
   5  -1   2        8.40        9.57      6.31 o 
   6  -1   2     2337.48     2452.60     70.47 o 
   8  -1   2      111.12      125.27     30.88 o 
   9  -1   2      726.64      857.12    100.91 o 
  10  -1   2     4000.51     4055.26    123.97 o 
  11  -1   2     2320.40     2338.20    107.44 o 
  12  -1   2      296.79      317.31    105.26 o 
 -13   0   2     1956.51     2194.44    162.90 o 
 -12   0   2      302.59      308.61     53.28 o 
 -11   0   2     1683.71     1676.39     86.99 o 
 -10   0   2       17.40       29.58     29.58 o 
  -9   0   2     8787.55     8849.98    122.23 o 
  -8   0   2        7.55       11.74     19.57 o 
  -7   0   2     6220.67     6277.76     90.26 o 
  -6   0   2     5809.24     6252.10     82.86 o 
  -5   0   2     3894.68     4369.75     64.38 o 
  -4   0   2       58.09       25.88     12.40 o 
  -3   0   2       14.04       17.18     10.44 o 
  -2   0   2    25566.40    26863.77     99.61 o 
  -1   0   2        5.78        9.35      8.05 o 
  -1   0   2        8.66      -13.27     10.22 o 
   0   0   2    12014.40    12113.37     50.02 o 
   1   0   2       18.80       30.45      5.87 o 
   2   0   2     7121.93     7383.68     57.42 o 
   2   0   2    10660.92    10175.13    129.40 o 
   3   0   2       10.87       -6.96     41.97 o 
   3   0   2        7.26        2.39     11.53 o 
   4   0   2     5507.17     5583.98     62.64 o 
   5   0   2    16268.16    17962.46    123.10 o 
   6   0   2      737.30      689.43     34.36 o 
   7   0   2      654.21      686.82     38.28 o 
   8   0   2     1068.34     1222.49     60.46 o 
   8   0   2     4603.83     4626.82    157.46 o 
   9   0   2     2911.04     3143.12     81.78 o 
  10   0   2        1.43       18.49     52.41 o 
  11   0   2     1267.45     1384.09    133.97 o 
  12   0   2     1035.16     1137.46    139.41 o 
 -13   1   2        8.01      -30.88     59.59 o 
 -11   1   2     3519.53     3596.80    118.31 o 
 -10   1   2      122.91      114.18     27.19 o 
  -9   1   2      241.80      306.22     43.93 o 
  -8   1   2     1114.13     1272.08     65.90 o 
  -7   1   2     3370.27     3407.15     88.95 o 
  -6   1   2       36.84       40.24     16.09 o 
  -5   1   2       10.06        1.30     12.18 o 
  -4   1   2     8707.92     9459.60     84.38 o 
  -3   1   2     1568.76     1738.16     36.54 o 
  -2   1   2     7083.38     7674.68     76.77 o 
  -1   1   2      524.59      524.80     21.75 o 
  -1   1   2      785.26      775.78     43.28 o 
   0   1   2    32980.76    33029.31    123.53 o 
   1   1   2      642.51      672.69     26.10 o 
   2   1   2     3846.79     3999.58     36.10 o 
   3   1   2     1626.57     1526.98     30.88 o 
   4   1   2     5065.88     5283.41     60.90 o 
   5   1   2     1322.22     1416.06     39.37 o 
   6   1   2     2147.90     2090.92     51.11 o 
   7   1   2     3951.06     4017.20    146.15 o 
   7   1   2     4913.55     5085.71     99.83 o 
   8   1   2      128.75      171.60     42.84 o 
   9   1   2      259.97      301.44     58.94 o 
  10   1   2     2741.13     3113.76    172.47 o 
  11   1   2     4089.31     4262.53    207.70 o 
  12   1   2       20.88      -63.72    108.31 o 
 -13   2   2     1539.99     1636.59     99.39 o 
 -12   2   2      103.87      141.15     44.37 o 
 -11   2   2       77.39       24.58     33.71 o 
 -10   2   2      239.50      269.25     41.54 o 
  -9   2   2    11888.91    12579.45    177.69 o 
  -8   2   2      641.33      718.79     53.28 o 
  -7   2   2      395.41      368.86     36.97 o 
  -6   2   2     5368.48     5495.03     97.65 o 
  -5   2   2     1385.20     1331.24     41.54 o 
  -4   2   2     5684.62     6295.16     72.64 o 
  -3   2   2     1042.22     1001.53     31.32 o 
  -2   2   2     6322.87     6209.47     60.03 o 
  -1   2   2     1145.93     1139.20     27.84 o 
   0   2   2     4607.17     4612.46     41.32 o 
   1   2   2        0.41        0.43      7.83 o 
   2   2   2     8605.00     9368.69     59.16 o 
   3   2   2     1397.82     1551.77     32.19 o 
   4   2   2      792.18      877.34     30.01 o 
   5   2   2     2330.44     2328.85     47.63 o 
   6   2   2     6569.35     6945.88    159.64 o 
   6   2   2     4201.04     4613.99     86.99 o 
   7   2   2       31.86        9.13     39.37 o 
   7   2   2        1.72       18.49     39.58 o 
   8   2   2      941.40     1385.83    105.70 o 
   8   2   2     4423.68     4644.43    101.13 o 
   9   2   2     4700.73     4896.28    128.10 o 
  10   2   2      626.23      655.51     94.82 o 
  11   2   2        5.25       26.32     58.29 o 
  12   2   2       36.04       16.31     59.59 o 
 -13   3   2      449.13      413.66     63.51 o 
 -12   3   2        7.74       81.34     39.37 o 
 -11   3   2     4540.71     4708.59    107.66 o 
 -10   3   2      345.76      384.52     39.58 o 
  -9   3   2      762.82      729.45     47.63 o 
  -8   3   2      937.82      928.89     48.93 o 
  -7   3   2     5524.46     5810.60     92.43 o 
  -6   3   2     2934.24     2969.35     63.51 o 
  -5   3   2      308.42      345.80     26.75 o 
  -4   3   2     2164.98     2067.21     46.98 o 
  -3   3   2     2081.65     2040.68     43.06 o 
  -2   3   2     1018.53     1210.75     33.49 o 
  -1   3   2       27.00       25.88     15.66 o 
   0   3   2   225295.16   217486.75    672.47 o 
   1   3   2      998.37     1062.21     27.40 o 
   2   3   2     1349.00     1540.90     31.32 o 
   3   3   2        1.40        0.22      9.57 o 
   4   3   2     5254.50     5243.61     63.07 o 
   5   3   2     1332.23     1337.76     46.54 o 
   5   3   2     1380.71     1360.82     83.30 o 
   6   3   2        4.19       34.80     41.11 o 
   6   3   2     1521.37     1663.34     59.16 o 
   7   3   2     4569.09     4908.68     97.22 o 
   7   3   2     3438.98     3559.17    150.50 o 
   8   3   2     3518.38     3480.66    154.20 o 
   8   3   2     6081.69     6004.16    173.55 o 
   9   3   2     1527.64     1586.78    121.79 o 
  10   3   2        6.41        1.96     48.93 o 
  11   3   2     2503.57     2642.03    167.68 o 
  12   3   2      193.57      163.99     74.60 o 
 -13   4   2      173.69      231.62     75.47 o 
 -12   4   2      749.32      748.16     72.86 o 
 -11   4   2     2420.79     2419.32     82.65 o 
 -10   4   2        4.59       19.57     24.58 o 
  -9   4   2     4886.09     5175.54    101.13 o 
  -8   4   2     1339.67     1411.49     56.98 o 
  -7   4   2     1004.54      938.24     46.11 o 
  -6   4   2     1956.50     2069.17     57.20 o 
  -5   4   2     4699.79     4743.83     75.03 o 
  -4   4   2     2983.34     2776.66     55.02 o 
  -3   4   2     1271.08     1350.81     38.50 o 
  -2   4   2    10955.98    11406.32    111.79 o 
  -1   4   2     3786.35     3754.91     51.98 o 
   0   4   2    32576.41    35890.57    189.65 o 
   1   4   2        6.53       -2.83     10.22 o 
   2   4   2    12731.84    12899.15     88.73 o 
   3   4   2     1085.53     1051.77     31.54 o 
   4   4   2      177.60      209.44     22.84 o 
   4   4   2      470.48      554.59     63.29 o 
   5   4   2     1024.06     1188.35     47.19 o 
   5   4   2     3858.25     3797.10    119.40 o 
   6   4   2     6787.96     6845.40    164.42 o 
   6   4   2     4112.99     4050.48     84.38 o 
   7   4   2     1885.42     1899.53     75.47 o 
   8   4   2      198.74      195.30     61.98 o 
   9   4   2     3715.25     3760.57    180.73 o 
  10   4   2       24.02       57.20     58.50 o 
  11   4   2     1237.55     1482.39    139.19 o 
 -12   5   2      187.25      214.88     39.37 o 
 -11   5   2     1761.06     1884.09     75.25 o 
 -10   5   2      148.73      181.38     33.49 o 
  -9   5   2     3074.99     3194.01     82.86 o 
  -8   5   2      335.67      338.63     35.89 o 
  -7   5   2     2739.41     2803.62     70.68 o 
  -6   5   2     6199.90     6245.14     93.95 o 
  -5   5   2      704.32      731.41     37.63 o 
  -4   5   2      574.44      560.03     32.62 o 
  -3   5   2     4225.85     4151.17     64.59 o 
  -2   5   2     7797.62     7859.11     81.12 o 
  -1   5   2       17.40       32.19     12.83 o 
   0   5   2    26423.98    28203.71    183.78 o 
   1   5   2      272.07      287.08     22.40 o 
   2   5   2     4052.35     4026.77     57.20 o 
   3   5   2      112.00      119.40     16.31 o 
   4   5   2     6787.07     6809.73     79.82 o 
   5   5   2     4242.86     4309.94     68.29 o 
   6   5   2      166.08      148.98     30.67 o 
   7   5   2     1417.38     1644.20     72.42 o 
   8   5   2      369.65      384.52     75.47 o 
   9   5   2     4022.70     3873.88    187.69 o 
  10   5   2       70.05      102.44     63.72 o 
  11   5   2     1119.23     1114.19    129.62 o 
 -12   6   2        4.33       68.07     50.24 o 
 -11   6   2     3298.35     3456.96    118.53 o 
 -10   6   2       83.54       58.29     28.06 o 
  -9   6   2      995.45     1023.71     55.02 o 
  -8   6   2      309.97      297.96     35.02 o 
  -7   6   2      849.88      779.04     44.80 o 
  -6   6   2        1.35       -3.48     18.92 o 
  -5   6   2     9082.60     9568.34    135.28 o 
  -4   6   2     7718.88     7794.95     95.48 o 
  -3   6   2     1496.19     1489.35     43.93 o 
  -2   6   2      688.61      628.75     31.75 o 
  -1   6   2     1569.07     1613.97     43.28 o 
   0   6   2    14076.84    14608.38    113.53 o 
   1   6   2        3.92        5.44     12.40 o 
   2   6   2     4202.27     4405.85     65.03 o 
   3   6   2      766.73      757.94     33.93 o 
   4   6   2     3347.58     3282.10     60.90 o 
   5   6   2     1131.12     1105.27     41.54 o 
   6   6   2     1680.88     1629.19     70.68 o 
   7   6   2     1704.47     1888.87    128.97 o 
   8   6   2       53.98       30.45     46.76 o 
   9   6   2      948.95      899.09    109.83 o 
  10   6   2      126.07      108.09     71.55 o 
 -12   7   2       84.51       48.72     37.41 o 
 -11   7   2       15.19       17.40     31.10 o 
 -10   7   2       44.76       51.54     27.84 o 
  -9   7   2     1966.88     1947.60     85.91 o 
  -8   7   2       95.36       70.47     26.97 o 
  -7   7   2       73.73       61.98     25.66 o 
  -6   7   2     1246.54     1245.33     53.07 o 
  -5   7   2     4987.00     5078.10     86.56 o 
  -4   7   2      121.01       97.87     20.88 o 
  -3   7   2     1289.70     1242.50     43.06 o 
  -2   7   2     9733.81    10026.15    103.52 o 
  -1   7   2       24.29       45.02     15.88 o 
   0   7   2      278.61      369.08     27.62 o 
   1   7   2       52.47       56.98     16.53 o 
   2   7   2     5705.57     5805.38     79.38 o 
   3   7   2        1.47        5.00     14.35 o 
   4   7   2     2452.96     2566.56     57.85 o 
   5   7   2     1191.71     1233.59     63.72 o 
   6   7   2     2021.87     2050.25     78.73 o 
   7   7   2      342.25      339.71     75.25 o 
   8   7   2      795.06     1009.79    112.44 o 
   9   7   2     2636.11     2391.05    162.90 o 
  10   7   2       36.74       60.24     66.99 o 
 -12   8   2        5.82       14.57     34.80 o 
 -11   8   2     2690.16     2787.10    115.05 o 
 -10   8   2      351.35      371.03     54.15 o 
  -9   8   2      114.84       93.08     28.93 o 
  -8   8   2      121.20      125.49     29.80 o 
  -7   8   2     3315.94     3230.99     81.99 o 
  -6   8   2      343.92      344.93     35.23 o 
  -5   8   2     1277.64     1391.92     53.28 o 
  -4   8   2     5038.78     5109.20     85.69 o 
  -3   8   2     4047.44     3763.83     71.55 o 
  -2   8   2     1496.96     1565.69     48.50 o 
  -1   8   2       12.21       -6.31     15.22 o 
   0   8   2    11350.39    11127.50    114.62 o 
   1   8   2        0.01       -5.22     14.79 o 
   2   8   2        3.04        0.65     16.09 o 
   3   8   2      505.15      503.48     35.67 o 
   4   8   2     5926.27     5999.16     89.60 o 
   5   8   2     1933.87     1904.10     76.34 o 
   6   8   2      163.62      225.10     66.55 o 
   7   8   2     3149.88     3197.93    170.29 o 
   8   8   2     1138.56     1351.90    123.53 o 
   9   8   2       10.43        0.65     57.85 o 
  10   8   2       30.11       73.08     62.64 o 
 -12   9   2      270.97      295.56     55.46 o 
 -11   9   2     1471.09     1379.95     88.73 o 
 -10   9   2       84.17       50.24     35.89 o 
  -9   9   2     1903.80     1829.07     91.13 o 
  -8   9   2       11.09       -6.74     23.27 o 
  -7   9   2      244.60      232.06     33.28 o 
  -6   9   2      987.83     1080.69     53.72 o 
  -5   9   2     5668.40     5473.06     95.48 o 
  -4   9   2     1394.91     1322.54     51.98 o 
  -3   9   2       14.73       22.84     19.14 o 
  -2   9   2     1549.80     1406.05     50.24 o 
  -1   9   2      169.50      132.23     23.92 o 
   0   9   2     1876.95     1863.65     55.68 o 
   1   9   2        2.15        8.26     13.92 o 
   2   9   2     4403.53     4550.04     81.34 o 
   3   9   2      126.97       95.26     22.84 o 
   4   9   2        2.22        5.44     24.79 o 
   5   9   2     1932.97     1939.11    126.36 o 
   6   9   2     3766.74     3691.84    180.30 o 
   7   9   2      416.07      311.22     80.25 o 
   8   9   2      970.97      846.46    118.10 o 
   9   9   2     1391.54     1583.52    147.89 o 
 -11  10   2     1520.84     1633.76     97.00 o 
 -10  10   2       67.62       89.60     38.71 o 
  -9  10   2      807.10      833.85     71.34 o 
  -8  10   2       21.44       -9.35     28.27 o 
  -7  10   2     2462.12     2406.06     74.82 o 
  -6  10   2     1920.41     1962.38     66.12 o 
  -5  10   2      388.65      376.25     37.19 o 
  -4  10   2      163.58      146.37     27.84 o 
  -3  10   2     1954.08     2039.38     62.20 o 
  -2  10   2      983.76      965.42     47.85 o 
  -1  10   2        0.01       -1.09     18.92 o 
   0  10   2     4189.84     4252.96     82.86 o 
   1  10   2       34.22       22.62     10.66 o 
   2  10   2     1239.30     1210.10     51.33 o 
   3  10   2      273.32      297.52     41.11 o 
   4  10   2     3398.16     3422.59    101.78 o 
   5  10   2     1114.65     1226.84    109.61 o 
   6  10   2        3.19      -67.53     45.02 o 
   7  10   2      239.71      252.50     78.95 o 
   8  10   2     2944.55     2996.97    187.26 o 
 -11  11   2     2845.55     3040.25    130.71 o 
 -10  11   2      152.82      173.12     47.41 o 
  -9  11   2      430.48      475.43     60.24 o 
  -8  11   2       51.86       48.93     34.15 o 
  -7  11   2     2190.02     2112.67     95.04 o 
  -6  11   2       53.02       57.85     25.01 o 
  -5  11   2     1333.36     1308.40     56.98 o 
  -4  11   2     2472.45     2491.97     71.34 o 
  -3  11   2      351.08      328.19     35.02 o 
  -2  11   2     1575.93     1623.11     58.72 o 
  -1  11   2        6.29       -3.91     20.01 o 
   0  11   2     2990.61     3207.50     77.43 o 
   1  11   2        3.45        7.18     12.40 o 
   2  11   2     1724.81     1823.41     61.77 o 
   3  11   2       92.50       88.52     31.32 o 
   4  11   2      846.77      799.48     92.87 o 
   5  11   2       54.98       75.90     58.94 o 
   6  11   2     2123.86     2399.97    161.16 o 
   7  11   2     1159.53     1228.80    126.14 o 
   8  11   2      611.08      599.18    110.48 o 
 -10  12   2       67.27       74.16     42.19 o 
  -9  12   2     3190.05     3097.88    125.27 o 
  -8  12   2       41.97       51.54     36.32 o 
  -7  12   2       55.87       36.32     33.49 o 
  -6  12   2     1377.25     1440.20     82.65 o 
  -5  12   2     2597.42     2670.30     77.64 o 
  -4  12   2        5.02       15.01     22.62 o 
  -3  12   2      804.20      836.67     49.59 o 
  -2  12   2     4305.03     4518.07     94.39 o 
  -1  12   2      431.17      380.60     36.97 o 
   0  12   2       14.28       15.22     21.53 o 
   1  12   2       31.89       19.79     17.83 o 
   2  12   2     4027.96     4242.30    118.53 o 
   3  12   2       10.80      -50.02     43.50 o 
   4  12   2     1230.59     1388.00    123.32 o 
   5  12   2      878.81      730.32    105.48 o 
   6  12   2      630.66      624.41    107.00 o 
   7  12   2      556.23      634.41    112.66 o 
 -10  13   2        3.77       19.57     38.50 o 
  -9  13   2        0.04       18.49     36.97 o 
  -8  13   2      235.13      259.90     50.67 o 
  -7  13   2      743.24      757.72     73.95 o 
  -6  13   2      390.13      366.25     53.28 o 
  -5  13   2      230.83      177.25     42.63 o 
  -4  13   2     1720.68     1720.97     67.86 o 
  -3  13   2     1492.80     1476.52     62.42 o 
  -2  13   2       90.30       88.52     27.19 o 
  -1  13   2      331.29      347.11     37.63 o 
   0  13   2     5213.76     5267.32    105.92 o 
   1  13   2        8.16       11.53     18.92 o 
   2  13   2        0.80        3.91     29.80 o 
   3  13   2       31.51       19.79     53.72 o 
   4  13   2     2507.43     2433.24    157.90 o 
   5  13   2       75.00       33.06     58.94 o 
   6  13   2      402.72      374.51     93.30 o 
  -9  14   2     1112.63     1199.22     92.65 o 
  -8  14   2        0.25        8.70     36.10 o 
  -7  14   2      134.23      138.10     43.93 o 
  -6  14   2      179.36      151.59     43.93 o 
  -5  14   2     1793.27     1865.17     95.48 o 
  -4  14   2      472.28      527.41     59.37 o 
  -3  14   2       29.07       11.53     24.79 o 
  -2  14   2     6089.53     6021.34    117.66 o 
  -1  14   2      960.08     1056.33     58.50 o 
   0  14   2        1.46      -16.75     23.27 o 
   1  14   2        9.83       14.14     32.62 o 
   2  14   2     2472.45     2622.68    156.37 o 
   3  14   2       95.97      118.53     65.25 o 
   4  14   2        0.29       17.83     58.72 o 
   5  14   2      115.93       93.30     68.51 o 
  -8  15   2       52.70       49.59     42.41 o 
  -7  15   2     1421.89     1455.86     96.56 o 
  -6  15   2      227.67      213.57     49.80 o 
  -5  15   2      432.47      390.82     58.07 o 
  -4  15   2      284.92      326.67     53.72 o 
  -3  15   2     1556.11     1493.70     85.91 o 
  -2  15   2     1361.98     1288.83     80.47 o 
  -1  15   2      144.92      152.46     33.71 o 
   0  15   2     2464.59     2367.78    101.35 o 
   1  15   2        7.90       78.30     59.81 o 
   2  15   2     1746.19     1606.14    134.19 o 
   3  15   2        7.13      -59.37     51.98 o 
  -6  16   2      133.65      145.72     46.76 o 
  -5  16   2     2067.83     1963.91    105.48 o 
  -4  16   2     1217.30     1293.83     85.91 o 
  -3  16   2       21.94       62.64     37.41 o 
  -2  16   2      373.78      317.10     52.41 o 
  -1  16   2      364.49      336.45     74.60 o 
   0  16   2     1135.34     1182.26     83.30 o 
   1  16   2       10.94      -39.58     50.67 o 
   2  16   2     1377.81     1365.17    129.84 o 
  -4  17   2       41.49       28.27     39.15 o 
  -3  17   2      205.80      234.23     51.54 o 
  -2  17   2      914.93      916.27     78.51 o 
  -1  17   2      118.24      135.49     61.98 o 
   2 -18   3      138.08       68.51     59.59 o 
   3 -18   3      964.75     1022.62     82.86 o 
  -1 -17   3     1286.61     1323.84    127.66 o 
   0 -17   3       37.97       54.81     55.02 o 
   1 -17   3      374.01      428.01     86.34 o 
   2 -17   3      953.80     1066.99     79.60 o 
   3 -17   3      314.00      307.96     54.81 o 
   4 -17   3      274.44      306.66     55.02 o 
   5 -17   3      583.24      571.34     69.16 o 
   6 -17   3     1023.51     1093.74     87.21 o 
  -4 -16   3        0.92       15.66     58.50 o 
  -3 -16   3      470.68      487.17     91.56 o 
  -2 -16   3        3.51        2.17     44.15 o 
  -1 -16   3      131.69       60.90     55.68 o 
   0 -16   3      514.27      547.20     93.95 o 
   1 -16   3     1173.25     1306.23    119.84 o 
   2 -16   3       13.26      -25.01     29.36 o 
   3 -16   3      889.78      961.73     74.82 o 
   4 -16   3      993.15     1003.48     77.21 o 
   5 -16   3      131.45      181.38     46.76 o 
   6 -16   3      344.18      274.25     53.28 o 
   7 -16   3       59.70       60.24     42.84 o 
  -5 -15   3      905.31     1069.38    120.27 o 
  -4 -15   3      140.08      210.74     73.08 o 
  -3 -15   3       36.95       53.72     35.89 o 
  -2 -15   3       28.11       36.32     33.93 o 
  -1 -15   3     2869.53     2994.58    159.20 o 
   0 -15   3       14.02       20.44     48.06 o 
   1 -15   3      294.37      317.53     48.28 o 
   2 -15   3      979.28     1115.71     74.82 o 
   3 -15   3     2158.70     2261.21     98.96 o 
   4 -15   3       22.01       18.05     32.41 o 
   5 -15   3       29.65       25.23     34.36 o 
   6 -15   3     1365.69     1381.04     88.95 o 
   7 -15   3       27.70       46.76     37.19 o 
   8 -15   3      827.41      741.63     78.30 o 
   9 -15   3      240.63      229.88     55.46 o 
  -6 -14   3      583.69      498.26     99.61 o 
  -5 -14   3      186.07      235.97     76.34 o 
  -4 -14   3        0.48        8.70     32.19 o 
  -3 -14   3     2067.05     1998.27     93.30 o 
  -2 -14   3       66.61       77.21     36.76 o 
  -1 -14   3      105.46      124.40     38.71 o 
   0 -14   3      295.24      195.96     89.17 o 
   0 -14   3      179.88      134.62     55.46 o 
   1 -14   3     4515.34     4752.09    124.84 o 
   2 -14   3       18.51       36.32     30.01 o 
   3 -14   3      228.00      178.77     40.24 o 
   4 -14   3     1402.15     1421.06     79.60 o 
   5 -14   3      367.89      418.23     54.15 o 
   6 -14   3        0.94        6.74     32.19 o 
   7 -14   3      764.30      701.18     71.55 o 
   8 -14   3     2775.83     2962.17    124.62 o 
   9 -14   3        8.14       56.98     57.20 o 
   9 -14   3     1375.54     1476.52    169.42 o 
  -7 -13   3     1256.52     1194.87    131.36 o 
  -6 -13   3       16.00      -12.40     51.54 o 
  -5 -13   3     2483.49     2453.25    153.33 o 
  -4 -13   3      578.81      604.61     60.90 o 
  -3 -13   3      965.02     1040.46     70.25 o 
  -2 -13   3      116.83      135.06     36.76 o 
  -1 -13   3     4376.33     4472.18    118.10 o 
   0 -13   3      247.76      267.94     32.62 o 
   1 -13   3      100.22      103.96     31.75 o 
   2 -13   3      407.29      377.56     46.76 o 
   3 -13   3     3177.65     3285.36    106.13 o 
   4 -13   3      392.00      418.88     50.89 o 
   5 -13   3        0.51      -11.53     26.53 o 
   6 -13   3      521.47      539.15     61.33 o 
   7 -13   3      787.51      686.61     84.38 o 
   8 -13   3       26.11      -29.36     69.38 o 
   9 -13   3       23.05       86.56     76.77 o 
  10 -13   3     2243.78     2410.63    183.99 o 
  10 -13   3     2235.56     2152.90    160.94 o 
  -8 -12   3      245.57      334.93     91.34 o 
  -7 -12   3      187.84      230.75     77.21 o 
  -6 -12   3     1041.73     1061.34    115.05 o 
  -5 -12   3     2027.65     2349.51     96.35 o 
  -4 -12   3       43.52       49.59     30.67 o 
  -3 -12   3     3288.69     3306.89    104.61 o 
  -2 -12   3       37.49       41.54     29.58 o 
  -1 -12   3      372.59      367.12     34.80 o 
   0 -12   3       56.85       77.43     23.27 o 
   1 -12   3     2000.69     2168.56     63.29 o 
   2 -12   3      281.51      245.33     39.37 o 
   3 -12   3       14.26       43.06     28.27 o 
   4 -12   3     1575.98     1597.66    125.92 o 
   4 -12   3     1568.93     1638.11    113.31 o 
   5 -12   3     3531.41     3666.61    122.45 o 
   6 -12   3     3413.46     3428.25    122.45 o 
   7 -12   3      687.64      598.96     77.64 o 
   8 -12   3     1536.44     1524.37     98.74 o 
   9 -12   3       79.98      112.88     58.94 o 
   9 -12   3     2503.93     2628.98    174.42 o 
  10 -12   3     1074.04     1228.80    142.45 o 
  10 -12   3     1073.91     1118.10    123.10 o 
  11 -12   3      188.07       94.17    114.40 o 
  11 -12   3      105.14      110.48     67.64 o 
  -9 -11   3       29.51       23.49     64.81 o 
  -8 -11   3      996.79     1245.33    131.80 o 
  -7 -11   3     3085.15     3376.92    184.21 o 
  -6 -11   3      729.84      762.73     64.59 o 
  -5 -11   3      239.71      219.01     41.54 o 
  -4 -11   3      213.65      227.49     40.24 o 
  -3 -11   3     2444.62     2483.70     90.26 o 
  -2 -11   3       88.46       75.25     22.18 o 
  -1 -11   3     2454.98     2706.63     66.77 o 
   0 -11   3      226.74      261.42     29.80 o 
   1 -11   3     4958.95     4916.08     84.60 o 
   2 -11   3      117.15       78.51     21.97 o 
   3 -11   3     1314.89     1151.16    108.09 o 
   3 -11   3     1077.83      967.38     89.39 o 
   4 -11   3     3528.08     3439.34    111.35 o 
   5 -11   3     1236.24     1216.40     80.47 o 
   6 -11   3      176.35      121.79     57.63 o 
   7 -11   3     2512.31     2499.58    109.61 o 
   8 -11   3     1200.77     1197.27    122.23 o 
   8 -11   3     1170.92     1234.67    113.75 o 
   9 -11   3       18.51      -10.44     44.58 o 
   9 -11   3      927.51     1134.41    128.32 o 
  10 -11   3      567.65      526.97     66.99 o 
  11 -11   3      301.71      276.21     56.55 o 
  -9 -10   3     1118.70     1243.81    135.06 o 
  -8 -10   3     2137.93     2082.66    154.63 o 
  -7 -10   3      431.81      388.43     86.56 o 
  -6 -10   3     1771.60     1901.27     84.38 o 
  -5 -10   3     2573.79     2561.78     92.65 o 
  -4 -10   3      238.17      253.15     40.45 o 
  -3 -10   3     2443.44     2666.61     88.73 o 
  -2 -10   3      387.28      414.31     32.19 o 
  -1 -10   3    14422.82    15102.29    136.58 o 
   0 -10   3        8.72       28.93     18.92 o 
   1 -10   3       55.05       13.70     66.33 o 
   1 -10   3       13.81        4.78     20.66 o 
   2 -10   3     2560.86     2418.45    119.84 o 
   2 -10   3     1462.65     1585.26     57.20 o 
   3 -10   3     2434.18     2461.95     61.55 o 
   4 -10   3      394.78      309.27     55.68 o 
   5 -10   3     4574.04     4613.77    123.53 o 
   6 -10   3    13290.41    13410.25    205.53 o 
   7 -10   3     6122.23     6306.03    153.11 o 
   8 -10   3     2685.55     2565.04    102.87 o 
   9 -10   3       11.55       30.45     34.36 o 
  10 -10   3     1265.96     1339.94     86.56 o 
  11 -10   3       18.51       12.83     35.23 o 
 -10  -9   3     2423.03     2813.63    188.78 o 
  -9  -9   3      174.88       70.90     58.94 o 
  -8  -9   3      522.33      422.58     88.52 o 
  -7  -9   3      827.19      854.29     63.72 o 
  -6  -9   3      835.04      835.37     61.55 o 
  -5  -9   3       53.61       48.50     27.40 o 
  -4  -9   3      204.05      223.58     36.76 o 
  -3  -9   3    12050.46    12466.79    115.92 o 
  -2  -9   3      420.76      456.51     33.06 o 
  -1  -9   3      739.66      755.77     37.19 o 
   0  -9   3       70.99       63.07     23.27 o 
   0  -9   3     1236.10     1064.16     79.17 o 
   1  -9   3    11832.60    12850.87    212.70 o 
   1  -9   3    11824.37    13018.55    140.50 o 
   2  -9   3     1047.07     1089.83     45.24 o 
   3  -9   3     2223.51     2169.00     53.72 o 
   4  -9   3     9578.95     9892.83    158.33 o 
   5  -9   3     6769.46     7037.44    142.24 o 
   6  -9   3       17.58       65.90     29.36 o 
   7  -9   3        4.23       13.70     27.84 o 
   8  -9   3     4039.93     4020.03    120.49 o 
   9  -9   3        0.06       60.24     33.06 o 
  10  -9   3       61.67       75.90     67.86 o 
  11  -9   3        4.09      132.67     68.29 o 
  12  -9   3      729.45      609.18     81.56 o 
 -10  -8   3      140.39       41.11     59.37 o 
  -9  -8   3        4.82       16.31     56.76 o 
  -8  -8   3     1593.78     1534.15     78.51 o 
  -7  -8   3     3593.68     3590.27    109.18 o 
  -6  -8   3       48.93       53.94     29.14 o 
  -5  -8   3     3040.59     2851.69     90.26 o 
  -4  -8   3     1977.42     2204.88     79.17 o 
  -3  -8   3      272.93      258.59     23.49 o 
  -2  -8   3      232.42      252.94     23.05 o 
  -1  -8   3     8147.95     8865.86    123.53 o 
  -1  -8   3     8192.81     8743.41    146.59 o 
   0  -8   3     6827.41     6620.30     84.82 o 
   1  -8   3     2688.10     3115.72     59.81 o 
   2  -8   3     5886.41     6460.67     77.21 o 
   3  -8   3     4996.70     4978.28     66.55 o 
   4  -8   3     1733.31     1757.51     46.11 o 
   4  -8   3     3752.38     3799.28    144.19 o 
   5  -8   3      283.57      246.20     23.92 o 
   6  -8   3     3925.92     3943.69    105.48 o 
   7  -8   3     2585.76     2725.33     94.61 o 
   8  -8   3       14.73       27.40     28.06 o 
   9  -8   3      180.18      242.93     64.38 o 
  10  -8   3     6424.07     6475.02    162.25 o 
  11  -8   3      111.91      177.47     59.81 o 
  12  -8   3      552.48      531.76    101.35 o 
 -11  -7   3        2.60      106.35     71.55 o 
 -10  -7   3     3588.43     3479.79    191.61 o 
  -9  -7   3      780.93      805.57    112.01 o 
  -8  -7   3        2.78       -6.31     27.62 o 
  -7  -7   3      220.78      213.79     39.37 o 
  -6  -7   3     4058.67     4129.21    106.79 o 
  -5  -7   3     3147.53     3225.55     91.56 o 
  -4  -7   3      152.31      201.61     18.49 o 
  -3  -7   3    21227.48    22367.01    129.84 o 
  -2  -7   3     1217.60     1530.67     59.16 o 
  -2  -7   3     9283.09     9001.79    128.97 o 
  -1  -7   3     7894.34     9011.14     89.39 o 
   0  -7   3      216.66      216.62     29.58 o 
   1  -7   3    15977.26    18607.31    121.79 o 
   2  -7   3     2130.05     2278.61     47.19 o 
   2  -7   3     4927.76     5127.04    144.41 o 
   3  -7   3     1361.76     1483.91     34.15 o 
   4  -7   3     1289.35     1211.18     34.15 o 
   5  -7   3     3886.52     3752.30     61.33 o 
   6  -7   3      397.05      337.97     29.14 o 
   7  -7   3      851.65      875.60    102.87 o 
   7  -7   3      568.94      453.03     65.90 o 
   8  -7   3     9022.78     8950.24    167.25 o 
   9  -7   3      192.57      237.71     55.46 o 
  10  -7   3      800.76      784.69     70.25 o 
  11  -7   3        1.70       26.97     47.19 o 
  12  -7   3     4017.69     4230.34    195.52 o 
 -11  -6   3        6.47       63.51     63.51 o 
 -10  -6   3     1978.85     1781.22    145.28 o 
  -9  -6   3       49.20       39.80     32.62 o 
  -8  -6   3     5177.32     5082.24    126.36 o 
  -7  -6   3       72.64       68.94     30.45 o 
  -6  -6   3      656.71      646.81     52.41 o 
  -5  -6   3     3683.48     3629.64     92.87 o 
  -4  -6   3     1525.50     1571.56     62.64 o 
  -3  -6   3     7700.79     8352.59     71.99 o 
  -2  -6   3      213.49      257.94     40.24 o 
  -2  -6   3      222.96      218.14     32.19 o 
  -1  -6   3     3445.46     3898.89     57.63 o 
   0  -6   3     5737.29     5833.87    139.63 o 
   0  -6   3      563.87      831.67     34.80 o 
   1  -6   3     1470.20     1634.63     35.67 o 
   2  -6   3      131.55      128.10     13.48 o 
   3  -6   3     8725.67     8269.51     61.77 o 
   4  -6   3     7741.71     7578.12     72.21 o 
   5  -6   3     1299.18     1146.37     38.28 o 
   6  -6   3     3847.10     3855.61     87.21 o 
   6  -6   3     2570.02     2571.13    117.66 o 
   7  -6   3        5.29       25.66     36.97 o 
   8  -6   3     3039.46     3068.31    100.91 o 
   9  -6   3       37.27       12.61     41.32 o 
  10  -6   3     5493.77     5561.14    142.45 o 
  11  -6   3        1.41      204.44     76.77 o 
 -11  -5   3      164.61      115.05     71.12 o 
 -10  -5   3      697.74      742.50    107.87 o 
  -9  -5   3      489.17      490.87     53.94 o 
  -8  -5   3      310.46      336.89     45.89 o 
  -7  -5   3      163.50      184.43     36.32 o 
  -6  -5   3     4194.58     4354.52    103.96 o 
  -5  -5   3    12136.46    12918.07    161.16 o 
  -4  -5   3       23.49       37.19     25.66 o 
  -4  -5   3     2815.95     2804.49    124.19 o 
  -3  -5   3      378.53      305.79     41.76 o 
  -3  -5   3      818.24      805.14     77.43 o 
  -2  -5   3      658.28      734.45     27.84 o 
  -1  -5   3     9353.87     9752.55     74.60 o 
   0  -5   3       19.65       41.54     11.53 o 
   1  -5   3     6211.55     6097.25     54.81 o 
   2  -5   3     4315.19     4462.40     77.43 o 
   3  -5   3     1736.46     1573.52     29.14 o 
   4  -5   3      442.82      464.77     25.01 o 
   5  -5   3     2634.12     2672.70     61.55 o 
   5  -5   3     3943.05     3778.62    123.32 o 
   6  -5   3     4960.33     5055.27     81.56 o 
   7  -5   3      131.80      163.33     44.15 o 
   8  -5   3     1633.17     1750.99     77.21 o 
   9  -5   3       19.42       33.28     45.24 o 
  10  -5   3     9152.93     9601.83    243.15 o 
  11  -5   3        7.30      -98.30     75.69 o 
 -12  -4   3       13.52       98.96     69.60 o 
 -11  -4   3        2.46      129.40     62.64 o 
 -10  -4   3     4968.42     5029.60    136.58 o 
  -9  -4   3      173.39      204.22     41.11 o 
  -8  -4   3     9043.27     8828.88    157.03 o 
  -7  -4   3      450.17      503.26     49.37 o 
  -6  -4   3     3898.92     3946.52     60.03 o 
  -5  -4   3       33.46       32.41     20.88 o 
  -4  -4   3       44.28       96.56     22.84 o 
  -3  -4   3     4019.80     3916.94     76.56 o 
  -2  -4   3      600.09      626.36     36.54 o 
  -1  -4   3     2476.63     2604.84     36.76 o 
   0  -4   3      293.76      292.52     19.14 o 
   1  -4   3     1120.94      975.65     21.53 o 
   2  -4   3        9.06       16.96     14.35 o 
   3  -4   3     8724.70     8287.56     62.42 o 
   4  -4   3     5242.28     5497.20     74.38 o 
   4  -4   3     7847.25     7565.94    145.28 o 
   5  -4   3     2469.39     2463.91     76.77 o 
   5  -4   3     3696.47     3499.15     82.86 o 
   6  -4   3     2067.40     2158.78     57.20 o 
   7  -4   3     1072.87     1192.70     50.46 o 
   8  -4   3     9540.72     9735.80    125.71 o 
   9  -4   3      174.01      299.70     78.08 o 
  10  -4   3     2613.69     2286.44    135.06 o 
  11  -4   3       34.47       35.23     43.71 o 
  12  -4   3     2006.53     1773.39    132.23 o 
 -12  -3   3     2509.28     2425.85    172.03 o 
 -11  -3   3       34.00       30.88     32.84 o 
 -10  -3   3       21.08        4.78     30.45 o 
  -9  -3   3      180.93      186.17     39.15 o 
  -8  -3   3      619.91      626.58     54.37 o 
  -7  -3   3      184.86      191.17     33.28 o 
  -6  -3   3      798.88      793.17     33.49 o 
  -5  -3   3     5163.87     4986.76     59.59 o 
  -4  -3   3     5372.71     5767.32     94.82 o 
  -3  -3   3     5714.66     6391.72     91.34 o 
  -2  -3   3     5514.81     5973.71     80.91 o 
  -1  -3   3    17835.97    19143.85     79.82 o 
   0  -3   3      150.17      127.88     12.40 o 
   1  -3   3      237.18      166.38     18.92 o 
   2  -3   3      817.94      815.58     19.36 o 
   3  -3   3    12951.75    13122.95     96.78 o 
   3  -3   3    19387.66    18469.43    194.00 o 
   4  -3   3        3.00        8.05     30.67 o 
   4  -3   3        2.00        8.48     18.49 o 
   5  -3   3     3023.15     3238.38     60.46 o 
   6  -3   3     6499.98     5922.39     84.60 o 
   7  -3   3     1169.74       47.63     41.54 o 
   7  -3   3      781.43     1048.07     73.29 o 
   8  -3   3       63.55       53.50     26.53 o 
   8  -3   3       95.13      100.26     74.82 o 
   9  -3   3        1.98       -9.13     23.71 o 
  10  -3   3     4389.05     4404.33     96.13 o 
  11  -3   3       13.19       11.31     29.36 o 
  12  -3   3      294.12      402.57    106.13 o 
 -12  -2   3      495.20      390.61     88.08 o 
 -11  -2   3        2.78       59.16     35.23 o 
 -10  -2   3     4863.10     5244.70    135.49 o 
  -9  -2   3     1121.01     1216.19     69.38 o 
  -8  -2   3       56.43       47.41     28.06 o 
  -7  -2   3     2996.17     3026.55     63.07 o 
  -6  -2   3     7748.87     8022.44    126.36 o 
  -5  -2   3     5293.64     5527.65     65.90 o 
  -4  -2   3        0.98       16.75      9.57 o 
  -3  -2   3     2925.39     2805.36     60.68 o 
  -2  -2   3      291.39      307.53     25.45 o 
  -1  -2   3    19494.40    21364.62     77.64 o 
   0  -2   3      178.66      157.46     13.92 o 
   1  -2   3    46163.50    45651.60    133.97 o 
   2  -2   3     6571.38     6481.11     60.68 o 
   2  -2   3     9836.79    10263.21    127.45 o 
   3  -2   3     5775.10     6185.55     59.37 o 
   4  -2   3    10066.08    10795.40    148.33 o 
   4  -2   3     6724.55     7014.82    118.10 o 
   5  -2   3     7542.27     7817.35    136.58 o 
   5  -2   3    11290.14     1731.63     73.08 o 
   6  -2   3      927.36      909.53     77.86 o 
   6  -2   3      619.52      533.50     61.33 o 
   7  -2   3      316.65      271.21     35.45 o 
   8  -2   3     3379.36     3497.41    135.71 o 
   9  -2   3      333.00      306.00     42.84 o 
  10  -2   3        0.67      -25.45     26.75 o 
  11  -2   3     1393.98     1620.93    134.62 o 
  11  -2   3        1.59       19.36     44.37 o 
  12  -2   3     2224.50     2252.73    164.20 o 
 -12  -1   3     1289.80     1314.27     86.12 o 
 -11  -1   3       24.49       16.09     32.19 o 
 -10  -1   3     1062.61     1048.29     70.68 o 
  -9  -1   3      714.29      668.12     56.11 o 
  -8  -1   3      758.91      839.72     44.15 o 
  -7  -1   3     2239.25     2411.06     58.94 o 
  -6  -1   3       96.53      117.66     18.70 o 
  -5  -1   3     1051.31     1144.20     35.89 o 
  -4  -1   3     7640.72     8342.58     74.38 o 
  -3  -1   3     7192.75     8174.90     63.51 o 
  -2  -1   3     1190.93     1247.94     26.32 o 
  -1  -1   3    42802.43    45077.65    150.72 o 
   0  -1   3       16.80       20.44      6.74 o 
   1  -1   3      649.01      727.06     41.32 o 
   1  -1   3      433.57      443.02     22.62 o 
   2  -1   3     3316.32     3275.14     48.50 o 
   3  -1   3    16328.37    15295.64    103.52 o 
   4  -1   3     1541.18     1576.13     67.64 o 
   5  -1   3      617.01      688.56     31.32 o 
   6  -1   3     2110.75     2094.18     50.89 o 
   7  -1   3      917.11      976.95     43.06 o 
   8  -1   3     1254.82     1303.62     51.11 o 
   9  -1   3       27.13       21.53     20.23 o 
  10  -1   3     5341.00     5340.83    198.13 o 
  10  -1   3     5058.15     5083.54    189.43 o 
  11  -1   3     1224.77     1361.90     89.17 o 
  12  -1   3      143.55      196.61     94.39 o 
 -13   0   3        2.54      123.97     73.51 o 
 -12   0   3     1282.11     1363.43    117.66 o 
 -11   0   3       50.63       56.11     34.58 o 
 -10   0   3     2477.62     2558.95     98.09 o 
  -9   0   3      690.58      765.77     46.54 o 
  -8   0   3     3654.52     3756.22     78.08 o 
  -7   0   3      117.96      116.36     22.18 o 
  -6   0   3     8259.21     8627.06     96.78 o 
  -5   0   3     6233.91     6632.05     78.08 o 
  -4   0   3     1604.90     1800.57     40.45 o 
  -3   0   3     1004.34      942.59     33.93 o 
  -2   0   3     4143.42     4185.75     62.42 o 
  -1   0   3     2445.77     2294.92     31.54 o 
   0   0   3       72.09       91.34      9.57 o 
   1   0   3      296.32      313.83     15.88 o 
   2   0   3      340.15      341.89     18.05 o 
   3   0   3     8603.79     8880.86     98.74 o 
   4   0   3        4.75        9.13     10.66 o 
   5   0   3    12174.60    13123.38    105.48 o 
   6   0   3     3055.80     3081.79     59.81 o 
   7   0   3       56.86       69.38     19.79 o 
   8   0   3      813.88      802.09     43.71 o 
   9   0   3      822.59      801.22     87.65 o 
   9   0   3     2221.54     2217.71    131.14 o 
  10   0   3     2309.20     2329.29    138.54 o 
  10   0   3     2309.63     2276.65    142.02 o 
  11   0   3      623.31      746.20    117.44 o 
  12   0   3     1608.22     1513.93    157.24 o 
 -13   1   3        5.43      -24.14     34.15 o 
 -12   1   3      394.02      423.01     60.24 o 
 -10   1   3     3327.04     3189.88    146.80 o 
  -9   1   3      351.39      323.84     34.58 o 
  -8   1   3     2050.52     1998.49     60.24 o 
  -7   1   3     1395.62     1519.36     66.99 o 
  -6   1   3     3311.15     3409.54     83.51 o 
  -5   1   3      501.99      636.15     58.07 o 
  -4   1   3     3356.49     3517.85     55.02 o 
  -3   1   3     3769.89     4033.30     53.94 o 
  -2   1   3       59.51       59.59     12.83 o 
  -1   1   3     7749.35     7798.43     59.59 o 
   0   1   3       12.32       13.70      8.26 o 
   1   1   3     8238.55     7545.27     78.51 o 
   2   1   3       87.34       89.17     17.83 o 
   3   1   3     5332.03     5218.38     48.72 o 
   4   1   3     6509.86     6640.75     66.12 o 
   5   1   3    14654.48    15857.41    113.75 o 
   6   1   3       42.39       31.32     15.66 o 
   7   1   3     1723.42     1763.82     51.76 o 
   8   1   3     4122.88     4220.12    162.03 o 
   8   1   3     4153.43     3951.09    153.33 o 
   9   1   3       78.61       64.59     75.03 o 
   9   1   3       75.27       76.77     51.33 o 
  10   1   3     2208.97     2317.98    141.15 o 
  10   1   3     2179.35     2254.69    144.41 o 
  11   1   3       25.72       67.64     58.50 o 
  12   1   3     1130.22     1082.22    124.84 o 
 -13   2   3        9.55       81.34     45.24 o 
 -12   2   3     3096.27     3424.98    126.14 o 
 -11   2   3       15.00      -12.18     32.84 o 
 -10   2   3       24.37       23.05     22.40 o 
  -9   2   3        1.54       35.23     23.49 o 
  -8   2   3     7712.10     7851.50    112.66 o 
  -7   2   3      246.23      204.22     26.53 o 
  -6   2   3     1940.81     1942.16     53.07 o 
  -5   2   3     3404.89     3368.44     61.33 o 
  -4   2   3     6426.72     6550.71     76.12 o 
  -3   2   3      344.02      404.53     26.32 o 
  -2   2   3     1341.88     1298.83     34.15 o 
  -1   2   3    37672.22    38329.90    166.81 o 
   0   2   3      186.84      169.64     14.35 o 
   1   2   3     5652.30     6158.36     43.50 o 
   2   2   3      697.97      684.00     36.54 o 
   3   2   3    13523.83    14075.97     76.56 o 
   4   2   3     1381.97     1603.97     35.67 o 
   5   2   3      115.26       80.04     15.44 o 
   6   2   3     3464.00     3491.10     62.42 o 
   7   2   3      776.77      662.68     87.21 o 
   7   2   3      775.92      819.49     47.63 o 
   8   2   3      654.07      665.51     91.56 o 
   8   2   3      186.28      212.05     59.16 o 
   9   2   3      147.19      132.23     57.63 o 
   9   2   3     2451.72     2560.91    137.02 o 
  10   2   3     6527.25     6454.80    230.10 o 
  11   2   3       20.57       21.75     52.85 o 
  12   2   3      523.04      476.73    100.04 o 
 -13   3   3      570.37      538.28     71.99 o 
 -12   3   3      144.62      182.91     48.50 o 
 -11   3   3       47.44       73.51     28.93 o 
 -10   3   3     4951.96     5233.39    106.79 o 
  -9   3   3      499.81      439.98     40.45 o 
  -8   3   3      747.88      663.99     44.15 o 
  -7   3   3     2554.77     2575.48     66.12 o 
  -6   3   3    17024.79    17597.96    147.46 o 
  -5   3   3     2247.42     2361.04     55.46 o 
  -4   3   3      560.13      589.61     31.97 o 
  -3   3   3     6241.10     5980.46     71.55 o 
  -2   3   3       84.05       79.17     14.57 o 
  -1   3   3    10221.99    10479.17     80.25 o 
   0   3   3        6.06        0.87      9.79 o 
   1   3   3    14026.79    14478.54     82.21 o 
   2   3   3      399.62      455.42     19.79 o 
   3   3   3      571.53      597.65     22.84 o 
   4   3   3     3447.22     3892.15     52.63 o 
   5   3   3     7474.60     7707.52     81.34 o 
   6   3   3     1146.37     1115.71     40.89 o 
   7   3   3     1100.27     1123.10     63.29 o 
   8   3   3     5341.51     5450.22    127.23 o 
   9   3   3      181.61      189.43     62.85 o 
  10   3   3       59.43       69.60     58.94 o 
  11   3   3        0.03        0.43     53.94 o 
 -13   4   3      173.12      169.86     50.89 o 
 -12   4   3     2434.12     2480.44    113.53 o 
 -11   4   3       43.21       28.93     26.75 o 
 -10   4   3        3.48       41.76     25.23 o 
  -9   4   3       86.82       69.81     25.66 o 
  -8   4   3     7510.56     7392.82    113.96 o 
  -7   4   3     1363.96     1347.11     53.28 o 
  -6   4   3      160.03      210.53     26.97 o 
  -5   4   3      172.73       99.83     20.01 o 
  -4   4   3     1352.20     1299.92     42.41 o 
  -3   4   3      434.34      370.60     26.32 o 
  -2   4   3      545.48      592.00     28.93 o 
  -1   4   3    45550.07    46192.71    177.03 o 
   0   4   3      568.59      599.83     27.19 o 
   1   4   3     1881.61     1816.67     36.97 o 
   2   4   3      173.30      193.78     16.09 o 
   3   4   3     6022.72     6075.06     63.07 o 
   4   4   3      453.92      391.69     24.14 o 
   5   4   3      131.71      165.29     19.57 o 
   6   4   3     1826.15     1736.20     71.55 o 
   7   4   3     1630.27     1709.45     75.47 o 
   8   4   3      278.12      306.00     43.93 o 
   9   4   3        1.18      -31.54     45.45 o 
  10   4   3     3492.09     3626.81    189.87 o 
  11   4   3        0.07        1.09     58.07 o 
 -13   5   3      969.05     1031.76    119.62 o 
 -12   5   3      982.06     1146.81     66.99 o 
 -11   5   3        7.68       10.66     25.45 o 
 -10   5   3     3531.19     3448.69     91.78 o 
  -9   5   3       80.30       45.02     25.88 o 
  -8   5   3     2085.46     2105.06     68.73 o 
  -7   5   3       32.55       28.06     21.75 o 
  -6   5   3     6436.01     6289.07     96.78 o 
  -5   5   3      725.62      559.38     36.32 o 
  -4   5   3     2161.11     2256.43     54.81 o 
  -3   5   3     3398.11     3126.16     59.37 o 
  -2   5   3     1201.95     1194.66     38.06 o 
  -1   5   3    28236.35    29428.60    153.76 o 
   0   5   3      412.13      464.55     26.53 o 
   1   5   3    11913.91    12557.26     98.30 o 
   2   5   3      623.14      601.57     28.71 o 
   3   5   3      850.85      871.47     32.19 o 
   4   5   3      941.81      935.85     34.58 o 
   5   5   3     4862.09     4990.02     71.12 o 
   6   5   3      625.96      711.62     55.46 o 
   7   5   3       44.24       22.62     25.66 o 
   8   5   3     1557.86     1542.42    119.18 o 
   9   5   3      529.32      501.74     91.78 o 
  10   5   3     1684.47     1810.80    145.93 o 
  11   5   3       16.53      -38.28     56.98 o 
 -12   6   3     1364.15     1353.42    117.66 o 
 -11   6   3        9.12       16.31     26.75 o 
 -10   6   3     1183.76     1285.35     64.16 o 
  -9   6   3       62.28       58.72     25.88 o 
  -8   6   3     1712.26     1688.13     63.72 o 
  -7   6   3     1239.48     1204.88     53.94 o 
  -6   6   3     5007.85     5103.77     91.13 o 
  -5   6   3      912.95      924.54     44.37 o 
  -4   6   3     4215.78     4223.16     90.69 o 
  -3   6   3     6478.83     6408.25     85.47 o 
  -2   6   3        0.27        6.09     13.70 o 
  -1   6   3     9758.30     9952.20     97.65 o 
   0   6   3      642.67      575.47     29.14 o 
   1   6   3     3342.33     3097.88     56.11 o 
   2   6   3        0.09        6.74     12.40 o 
   3   6   3     6268.66     6499.60     78.95 o 
   4   6   3      364.87      359.94     27.62 o 
   5   6   3      284.17      281.65     37.63 o 
   6   6   3      198.98      223.58     37.41 o 
   7   6   3     1037.38      979.78    102.22 o 
   8   6   3     5446.01     5767.97    223.36 o 
   9   6   3      262.58      276.86     77.43 o 
  10   6   3     1204.62     1265.77    132.88 o 
 -12   7   3     1866.53     1947.16    101.35 o 
 -11   7   3       36.81       28.06     42.84 o 
 -10   7   3     1698.56     1578.52     84.17 o 
  -9   7   3       10.84        0.43     29.58 o 
  -8   7   3     4745.17     4610.51    120.05 o 
  -7   7   3      177.89      170.73     38.06 o 
  -6   7   3     3376.08     3602.45     98.96 o 
  -5   7   3     3549.26     3457.83     75.69 o 
  -4   7   3      734.05      707.49     39.15 o 
  -3   7   3      246.31      236.84     25.66 o 
  -2   7   3     1308.53     1244.46     43.71 o 
  -1   7   3     2068.96     1783.61     49.37 o 
   0   7   3        3.64        2.61      7.83 o 
   1   7   3      347.75      381.91     29.36 o 
   2   7   3       75.02       68.73     17.40 o 
   3   7   3     2248.91     2386.48     54.59 o 
   4   7   3        0.72      -19.14     23.27 o 
   5   7   3     2614.72     2732.51     88.08 o 
   6   7   3     1842.11     1869.08     78.95 o 
   7   7   3      314.31      365.60     75.47 o 
   8   7   3     1499.86     1509.36    132.23 o 
   9   7   3      116.33       70.90     65.25 o 
  10   7   3     1761.96     1681.61    151.37 o 
 -12   8   3       59.87        3.48     34.36 o 
 -11   8   3        2.74        8.05     32.19 o 
 -10   8   3     4390.30     4092.45    130.93 o 
  -9   8   3      257.89      221.84     36.32 o 
  -8   8   3      114.09       94.61     28.49 o 
  -7   8   3      354.34      300.13     36.97 o 
  -6   8   3     4654.44     4615.29     92.43 o 
  -5   8   3        4.71       15.44     21.10 o 
  -4   8   3     2698.82     2793.84     68.29 o 
  -3   8   3     8145.98     7936.32    104.61 o 
  -2   8   3     1152.36     1159.86     45.89 o 
  -1   8   3       59.26       75.69     19.79 o 
   0   8   3      158.42      127.45     29.80 o 
   1   8   3     5476.35     5668.58     85.47 o 
   2   8   3        0.45       -5.00     15.88 o 
   3   8   3      772.45      714.23     38.93 o 
   4   8   3      821.85      810.36     58.07 o 
   5   8   3     5720.20     6117.04    131.36 o 
   6   8   3      135.42      193.35     64.81 o 
   7   8   3      807.51     1041.11    112.44 o 
   8   8   3     5379.44     5357.79    227.71 o 
   9   8   3       22.49       -5.87     57.85 o 
 -12   9   3     2887.33     2809.06    124.19 o 
 -11   9   3       95.74       92.87     41.54 o 
 -10   9   3      107.93      103.52     38.71 o 
  -9   9   3        2.92       21.75     32.41 o 
  -8   9   3     2851.16     2806.02     83.51 o 
  -7   9   3       24.45       11.31     23.27 o 
  -6   9   3     1352.45     1367.34     59.59 o 
  -5   9   3     3934.07     4049.39     85.69 o 
  -4   9   3     1559.83     1438.02     55.02 o 
  -3   9   3      205.31      214.01     28.49 o 
  -2   9   3      353.64      302.31     30.88 o 
  -1   9   3     3170.46     2973.05     68.73 o 
   0   9   3      127.93      127.88     23.05 o 
   1   9   3       68.34       81.56     22.40 o 
   2   9   3        2.46       22.84     18.27 o 
   3   9   3     6965.45     7020.70    137.02 o 
   4   9   3      531.82      508.05     50.46 o 
   5   9   3      332.66      322.53     44.58 o 
   6   9   3     1693.28     1733.15    135.06 o 
   7   9   3     3695.13     4126.16    200.96 o 
   8   9   3      561.10      583.73    105.05 o 
   9   9   3       42.84      -14.57     59.81 o 
 -11  10   3       67.67       36.76     37.84 o 
 -10  10   3     2003.99     1983.92    102.65 o 
  -9  10   3      236.82      210.74     46.76 o 
  -8  10   3      467.10      432.58     55.24 o 
  -7  10   3      118.85      123.10     29.80 o 
  -6  10   3     4347.12     4299.72     94.39 o 
  -5  10   3     1800.44     1729.46     62.20 o 
  -4  10   3      302.85      279.69     33.49 o 
  -3  10   3     1818.25     1771.00     60.24 o 
  -2  10   3      541.40      497.83     39.37 o 
  -1  10   3      606.35      667.25     42.63 o 
   0  10   3        2.27       14.57     19.14 o 
   1  10   3     2181.39     2448.90     66.99 o 
   2  10   3        0.23       10.44     19.14 o 
   3  10   3      236.00      205.74     38.06 o 
   4  10   3      787.75      769.03     61.55 o 
   5  10   3     2650.46     2692.05    158.11 o 
   6  10   3      871.57     1036.76    116.36 o 
   7  10   3        4.43       12.18     56.76 o 
   8  10   3     2207.83     2170.95    167.03 o 
 -11  11   3      123.28      144.63     48.06 o 
 -10  11   3     2419.81     2283.61    112.01 o 
  -9  11   3        7.28       54.37     35.45 o 
  -8  11   3     2502.76     2361.26    104.39 o 
  -7  11   3     1462.23     1599.40     86.56 o 
  -6  11   3        1.65        1.96     23.05 o 
  -5  11   3      279.21      270.55     34.58 o 
  -4  11   3      904.63      926.28     50.02 o 
  -3  11   3     2752.96     2606.36     73.08 o 
  -2  11   3       23.35       11.53     21.75 o 
  -1  11   3     1715.51     1727.06     61.33 o 
   0  11   3       51.42       59.37     22.62 o 
   1  11   3     3064.35     2916.50     75.69 o 
   2  11   3       17.51       13.48     27.84 o 
   3  11   3     3207.20     3212.06    104.83 o 
   4  11   3      712.24      575.69     93.74 o 
   5  11   3      398.52      321.88     81.12 o 
   6  11   3      146.85      123.53     70.03 o 
   7  11   3     1637.01     1794.92    153.33 o 
 -10  12   3      453.10      421.49     64.16 o 
  -9  12   3       12.41       30.67     36.10 o 
  -8  12   3      644.82      658.99     68.94 o 
  -7  12   3       25.14       -1.96     30.67 o 
  -6  12   3     1491.18     1458.69     83.30 o 
  -5  12   3     2488.70     2423.24     76.99 o 
  -4  12   3     1775.80     1772.30     66.55 o 
  -3  12   3      758.87      693.78     47.63 o 
  -2  12   3      897.58      866.69     50.02 o 
  -1  12   3     1105.52     1115.71     54.37 o 
   0  12   3       80.31       41.76     23.71 o 
   1  12   3      926.23      873.43     64.81 o 
   2  12   3       12.50       16.31     29.58 o 
   3  12   3       76.66      109.40     36.97 o 
   4  12   3      346.82      292.95     77.64 o 
   5  12   3      904.65      969.56    114.83 o 
   6  12   3      720.99      511.53    100.48 o 
 -10  13   3     1961.61     1961.30    112.01 o 
  -9  13   3       26.73        6.52     36.76 o 
  -8  13   3      555.34      508.05     65.25 o 
  -7  13   3       32.21        7.61     32.62 o 
  -6  13   3     3457.97     3337.99    121.79 o 
  -5  13   3      120.65       97.22     38.06 o 
  -4  13   3      868.41      817.75     53.50 o 
  -3  13   3     3243.76     3282.75     88.30 o 
  -2  13   3      319.62      297.52     37.19 o 
  -1  13   3       26.50       24.79     23.49 o 
   0  13   3      367.67      348.41     39.15 o 
   1  13   3     4300.19     4311.03    125.27 o 
   2  13   3        4.06       52.85     33.49 o 
   3  13   3     1070.97     1091.78    115.05 o 
   4  13   3      166.97      204.22     73.51 o 
   5  13   3     1447.43     1353.64    135.49 o 
  -9  14   3       46.56       21.97     40.45 o 
  -8  14   3     2109.77     1965.21    108.31 o 
  -7  14   3      217.42      200.31     48.93 o 
  -6  14   3      148.78      135.93     42.84 o 
  -5  14   3     1025.34     1004.57     76.77 o 
  -4  14   3     1853.52     1865.17     93.30 o 
  -3  14   3      945.45      965.42     57.42 o 
  -2  14   3      572.35      481.52     45.89 o 
  -1  14   3     2671.86     2682.05     83.73 o 
   0  14   3       97.21       59.81     35.23 o 
   1  14   3       93.25       86.78     36.76 o 
   2  14   3       46.30       66.77     61.33 o 
   3  14   3     1098.84     1098.31    120.05 o 
   4  14   3       50.93       49.80     65.68 o 
  -8  15   3      105.04       97.65     45.02 o 
  -7  15   3        7.24      -24.58     33.93 o 
  -6  15   3     1712.37     1791.01    101.57 o 
  -5  15   3      110.01      154.85     44.37 o 
  -4  15   3       25.06       34.36     33.93 o 
  -3  15   3     1617.85     1570.69     89.39 o 
  -2  15   3      949.88      945.20     58.94 o 
  -1  15   3      812.78      836.67     70.25 o 
   0  15   3      234.74      203.35     46.54 o 
   1  15   3     1728.20     1821.24     95.48 o 
   2  15   3        7.33       30.23     55.68 o 
   3  15   3       25.26       11.53     56.11 o 
  -6  16   3      286.58      275.12     56.98 o 
  -5  16   3       39.61       25.45     38.93 o 
  -4  16   3      954.76     1031.54     81.12 o 
  -3  16   3     1293.22     1312.32     85.91 o 
  -2  16   3        1.86       19.57     33.49 o 
  -1  16   3     1207.51     1300.35     86.56 o 
   0  16   3      114.67       67.20     40.02 o 
   1  16   3      372.77      375.82     90.04 o 
   1 -18   4      567.70      532.41     99.39 o 
   2 -18   4        0.17       43.50     55.68 o 
   3 -18   4      573.45      581.34     69.38 o 
  -2 -17   4     3212.26     3145.51    178.99 o 
  -1 -17   4        6.74       44.80     55.02 o 
   0 -17   4        3.96       -4.13     49.59 o 
   1 -17   4       37.86        9.57     53.07 o 
   2 -17   4     1716.39     1767.52    142.24 o 
   3 -17   4     1055.44     1118.32     81.99 o 
   4 -17   4       99.69       81.12     41.76 o 
   5 -17   4     1399.05     1427.58     93.74 o 
   6 -17   4      345.87      387.34     61.33 o 
  -4 -16   4      985.08      973.69    118.75 o 
  -3 -16   4       39.31      110.48     57.20 o 
  -2 -16   4      528.64      515.66     88.30 o 
  -1 -16   4      163.64      189.65     66.12 o 
   0 -16   4     3419.12     3476.53    179.21 o 
   1 -16   4      218.51      180.51     67.64 o 
   2 -16   4     1576.18     1536.33    133.54 o 
   2 -16   4      368.49      421.92     86.34 o 
   3 -16   4      276.38      317.97    106.13 o 
   3 -16   4       74.20       99.83     58.72 o 
   4 -16   4      699.67      722.49     70.25 o 
   5 -16   4     2532.94     2512.19    161.81 o 
   5 -16   4     3312.43     3414.98    190.74 o 
   6 -16   4        8.12        6.31     35.23 o 
   7 -16   4      828.11      744.46     78.30 o 
  -5 -15   4      243.91      238.58     78.30 o 
  -4 -15   4     3340.31     3437.38    179.21 o 
  -3 -15   4       75.09      105.26     38.50 o 
  -2 -15   4      596.76      451.72     82.21 o 
  -1 -15   4       14.08       69.60     50.24 o 
   0 -15   4     2727.60     2953.26    161.81 o 
   1 -15   4       29.25       25.23     46.76 o 
   1 -15   4      777.53      746.63    108.96 o 
   2 -15   4     1320.40     1362.12    125.49 o 
   2 -15   4     1318.83     1246.64    113.31 o 
   3 -15   4     1942.86     2031.76    145.06 o 
   3 -15   4     1710.70     1692.05    128.97 o 
   4 -15   4      591.53      661.16     66.12 o 
   5 -15   4       20.58       15.01     31.75 o 
   6 -15   4       16.02       -1.96     32.41 o 
   7 -15   4     2098.30     2057.43    106.57 o 
   8 -15   4       33.54       25.23     38.50 o 
   9 -15   4      123.39      168.12    132.01 o 
   9 -15   4      123.39      172.68     73.08 o 
  -6 -14   4     1741.23     1638.11    145.93 o 
  -5 -14   4      396.26      424.10     89.82 o 
  -4 -14   4      241.18      219.88     45.24 o 
  -3 -14   4        2.00       19.36     30.88 o 
  -2 -14   4     1739.75     2039.59     92.21 o 
  -1 -14   4      405.72      431.06     51.98 o 
   0 -14   4     1596.40     1807.32    125.92 o 
   0 -14   4     1606.13     1806.23    122.01 o 
   1 -14   4      658.54      637.89     88.30 o 
   1 -14   4      716.46      608.09    102.44 o 
   2 -14   4     1826.98     2149.86     90.69 o 
   3 -14   4       34.62       38.71     30.45 o 
   4 -14   4      661.09      609.62     61.98 o 
   5 -14   4     3090.65     3241.86    116.36 o 
   6 -14   4      162.66      152.89     42.84 o 
   7 -14   4     1183.49      974.78    109.83 o 
   7 -14   4     1221.21     1060.68    135.71 o 
   8 -14   4      621.71      657.90     88.30 o 
   9 -14   4     2790.60     3018.28    140.28 o 
  -7 -13   4     1004.43     1146.81    128.32 o 
  -6 -13   4      281.40      293.39     78.73 o 
  -5 -13   4      155.68      166.16     41.97 o 
  -4 -13   4     2322.56     2479.35    100.48 o 
  -3 -13   4      505.16      565.90     58.72 o 
  -2 -13   4      692.49      769.03     62.85 o 
  -1 -13   4      103.12      154.42     36.97 o 
   0 -13   4     9148.12     9641.85    216.62 o 
   0 -13   4     8002.36     8472.86    150.28 o 
   1 -13   4       84.24       99.17     31.54 o 
   2 -13   4      921.92      969.77     63.51 o 
   3 -13   4      687.94      642.89     58.29 o 
   4 -13   4      576.72      612.01     59.16 o 
   5 -13   4      167.84      242.93     98.52 o 
   5 -13   4       23.64       42.84     45.45 o 
   6 -13   4       71.89       53.28     63.94 o 
   7 -13   4     1262.59     1235.33     92.43 o 
   8 -13   4     1740.53     1688.79    104.83 o 
   9 -13   4       61.54       84.38     69.16 o 
  10 -13   4      112.66      169.42     75.03 o 
  -8 -12   4      548.44      623.32    113.53 o 
  -7 -12   4        2.73       47.63     57.85 o 
  -6 -12   4     2481.27     2404.10    101.35 o 
  -5 -12   4      437.91      443.46     54.81 o 
  -4 -12   4     2224.76     2174.87     91.56 o 
  -3 -12   4      208.65      245.33     41.11 o 
  -2 -12   4     4194.92     4348.22    114.83 o 
  -1 -12   4       28.42       46.32     21.31 o 
   0 -12   4      563.01      563.94     40.24 o 
   1 -12   4       35.89       37.41     21.10 o 
   2 -12   4     3329.07     3413.68    100.91 o 
   3 -12   4     1741.34     1797.75     79.82 o 
   4 -12   4      271.82      300.57     92.00 o 
   4 -12   4       14.18      -10.22     34.80 o 
   5 -12   4     1012.26      975.86     78.30 o 
   6 -12   4     1551.13     1565.47     90.47 o 
   7 -12   4       24.82       54.81     58.29 o 
   8 -12   4      239.89      299.70     65.68 o 
   9 -12   4     4893.38     5000.68    158.98 o 
  10 -12   4     1327.44     1602.88    107.87 o 
  11 -12   4      166.89      196.61     75.69 o 
  11 -12   4      166.89      234.23    116.79 o 
  -9 -11   4      294.35      320.79     91.34 o 
  -8 -11   4      825.34      840.37    118.53 o 
  -7 -11   4     1017.31     1047.42    116.36 o 
  -6 -11   4     2740.00     2776.00    104.39 o 
  -5 -11   4      121.13      122.23     35.89 o 
  -4 -11   4      638.22      744.24     60.90 o 
  -3 -11   4      204.67      182.04     36.76 o 
  -2 -11   4     2016.86     2123.54     82.21 o 
  -1 -11   4        0.00        6.52     18.92 o 
   0 -11   4     5166.13     5471.75     88.73 o 
   1 -11   4     1767.24     1867.56     56.33 o 
   2 -11   4      569.53      655.51     53.94 o 
   3 -11   4      555.23      651.37     94.17 o 
   3 -11   4      477.05      403.87     66.99 o 
   4 -11   4     3421.88     3454.13    110.27 o 
   5 -11   4     2161.22     2146.38     94.17 o 
   6 -11   4      363.33      355.37     59.16 o 
   7 -11   4     3817.31     3642.69    123.10 o 
   8 -11   4     2179.41     2178.57    108.09 o 
   9 -11   4     1959.93     2123.98    110.92 o 
  10 -11   4      423.68      440.85    108.53 o 
  10 -11   4      210.60      222.49     70.68 o 
  11 -11   4      791.71      792.74     79.60 o 
  -9 -10   4     1449.71     1575.91    145.93 o 
  -8 -10   4      218.29      264.46     78.51 o 
  -7 -10   4     1414.96     1484.78     81.12 o 
  -6 -10   4       42.08       59.16     31.32 o 
  -5 -10   4      419.54      423.45     48.93 o 
  -4 -10   4     1570.85     1653.34     75.90 o 
  -3 -10   4        9.64       10.87     25.66 o 
  -2 -10   4      433.09      374.08     30.45 o 
  -1 -10   4       43.49       25.01     18.70 o 
   0 -10   4     7610.24     7787.56     97.65 o 
   1 -10   4       83.00       98.09     20.66 o 
   2 -10   4     2339.70     2177.26     58.29 o 
   3 -10   4     5448.66     5557.66    123.97 o 
   4 -10   4     2226.53     2186.18     87.65 o 
   5 -10   4      322.27      286.65     55.89 o 
   6 -10   4     2392.16     2381.48     99.61 o 
   7 -10   4     6988.07     7254.93    162.46 o 
   8 -10   4       51.47      118.31     92.65 o 
   8 -10   4        3.07       34.80     44.37 o 
   9 -10   4     1448.92     1471.73     86.34 o 
  10 -10   4       10.90       86.78     37.19 o 
  11 -10   4     1040.87     1019.58     97.43 o 
 -10  -9   4      194.66      179.21     78.30 o 
  -9  -9   4     1538.01     1618.10    142.24 o 
  -8  -9   4      372.94      348.20     49.37 o 
  -7  -9   4      567.46      532.19     57.85 o 
  -6  -9   4     2256.20     2331.46     90.47 o 
  -5  -9   4     1301.59     1297.09     69.60 o 
  -4  -9   4        3.56       19.14     25.45 o 
  -3  -9   4     1174.55     1212.05     63.94 o 
  -2  -9   4     6453.36     6473.72     83.95 o 
  -1  -9   4      193.52      231.84     23.92 o 
   0  -9   4     2344.69     2417.15     54.81 o 
   1  -9   4      430.38      322.97     48.06 o 
   1  -9   4       16.55       19.57     22.40 o 
   2  -9   4      987.35      930.63     40.45 o 
   3  -9   4      794.52      809.92     35.23 o 
   4  -9   4     4688.27     4852.79    116.36 o 
   5  -9   4    11278.19    11663.61    180.30 o 
   6  -9   4     3394.03     3662.70    166.60 o 
   6  -9   4     1334.52     1542.42    105.48 o 
   7  -9   4        2.82       16.09     27.19 o 
   8  -9   4     1179.31     1214.01     74.82 o 
   9  -9   4     4857.71     4782.10    136.58 o 
  10  -9   4       20.64       26.97     65.68 o 
  11  -9   4     1417.48     1541.55    101.13 o 
  12  -9   4     1445.99     1497.40    143.32 o 
 -10  -8   4       22.68       45.02     61.98 o 
  -9  -8   4       32.20       10.22     55.46 o 
  -8  -8   4      434.52      449.76     54.59 o 
  -7  -8   4     3573.35     3544.82    110.05 o 
  -6  -8   4       43.35       67.20     30.23 o 
  -5  -8   4      985.07      982.82     62.20 o 
  -4  -8   4     4078.15     4007.41    101.13 o 
  -3  -8   4      159.33      186.82     19.79 o 
  -2  -8   4       28.86       41.54     14.57 o 
  -1  -8   4       90.27       86.34     17.18 o 
   0  -8   4    13746.57    14865.89    120.49 o 
   1  -8   4     1790.76     1766.43     46.76 o 
   2  -8   4     1467.14     1676.82     42.84 o 
   3  -8   4     1879.50     1752.94     38.71 o 
   3  -8   4     3024.92     2911.50     86.99 o 
   4  -8   4     4063.20     4114.85     98.74 o 
   5  -8   4      564.72      464.77     44.80 o 
   6  -8   4       24.30       11.96     25.45 o 
   7  -8   4    12340.87    12577.05    191.17 o 
   8  -8   4       63.22       50.89     29.80 o 
   9  -8   4        3.84       70.03     58.94 o 
  10  -8   4       97.20      103.74     56.55 o 
  11  -8   4     2901.03     2939.34    120.05 o 
  12  -8   4      155.94      185.08     82.21 o 
 -11  -7   4      211.04      208.14     76.99 o 
 -10  -7   4      334.95      336.89     81.12 o 
  -9  -7   4     2683.42     2684.88    104.83 o 
  -8  -7   4      599.77      699.22     63.07 o 
  -7  -7   4       21.58       52.63     28.93 o 
  -6  -7   4     3277.30     3303.63     99.61 o 
  -5  -7   4     2855.71     2827.33     87.65 o 
  -4  -7   4      722.71      882.34     55.02 o 
  -3  -7   4      441.38      536.76     26.53 o 
  -2  -7   4    16231.13    17087.95    111.79 o 
  -1  -7   4     7546.85     7425.00     83.51 o 
   0  -7   4      398.34      467.60     55.89 o 
   0  -7   4      428.88      452.59     36.54 o 
   1  -7   4       14.74      -16.53     22.40 o 
   1  -7   4      233.59      251.85     35.02 o 
   2  -7   4     5630.17     5741.44     55.68 o 
   3  -7   4      424.45      404.53     37.63 o 
   4  -7   4      980.35      938.67     51.54 o 
   5  -7   4     8709.52     8252.33     78.73 o 
   6  -7   4     2287.59     2322.54     81.12 o 
   7  -7   4     8074.17     7780.16    208.35 o 
   7  -7   4     5393.88     5257.75    179.64 o 
   8  -7   4      730.49      742.72     68.73 o 
   9  -7   4     6931.89     7277.33    159.42 o 
  10  -7   4       19.47       -1.74     48.93 o 
  11  -7   4      156.16      144.41     75.03 o 
  12  -7   4      102.87       95.26     76.99 o 
 -11  -6   4     2923.88     3035.03    191.17 o 
 -10  -6   4       91.00      204.22     73.95 o 
  -9  -6   4      444.69      415.62     53.07 o 
  -8  -6   4       86.44      129.62     35.67 o 
  -7  -6   4     3694.89     3733.82    105.92 o 
  -6  -6   4     1364.15     1502.18     70.47 o 
  -5  -6   4        7.73       -0.65     22.62 o 
  -4  -6   4    11058.78    11488.31    150.72 o 
  -3  -6   4     3396.50     3537.21     82.86 o 
  -2  -6   4       19.06       15.88     10.22 o 
  -1  -6   4       76.11       87.43     20.23 o 
   0  -6   4    10411.09    10681.66     85.25 o 
   1  -6   4     2281.55     2657.69     41.76 o 
   2  -6   4       77.58       90.04     20.88 o 
   3  -6   4     3106.87     3016.11     74.16 o 
   4  -6   4     6757.26     6769.93    112.22 o 
   5  -6   4     2400.72     2248.60     46.76 o 
   6  -6   4        2.93       38.93     63.07 o 
   6  -6   4        1.96        7.18     19.79 o 
   7  -6   4      209.71      269.68     43.71 o 
   7  -6   4      313.92      323.19     55.89 o 
   8  -6   4      373.34      267.29     53.28 o 
   9  -6   4     4117.57     3856.48    117.23 o 
  10  -6   4      351.68      152.89     74.16 o 
  11  -6   4     4669.75     4564.40    136.36 o 
 -11  -5   4     2328.46     2436.29    169.20 o 
 -10  -5   4       15.77        6.96     29.58 o 
  -9  -5   4     1127.09     1125.93     72.86 o 
  -8  -5   4      102.02      112.22     33.93 o 
  -7  -5   4     1776.61     1709.01     76.12 o 
  -6  -5   4     2846.27     2971.96     90.04 o 
  -5  -5   4     6289.33     6807.12    122.45 o 
  -4  -5   4     5619.60     5732.09    105.26 o 
  -3  -5   4      884.89      977.82     48.06 o 
  -2  -5   4    17417.61    18346.11     89.82 o 
  -1  -5   4      284.43      324.06     21.10 o 
   0  -5   4     7328.32     7407.61     66.12 o 
   1  -5   4      955.82     1032.41     25.23 o 
   2  -5   4    20135.70    21474.23    165.94 o 
   3  -5   4      963.78      801.22     42.63 o 
   4  -5   4     3727.28     3897.15     51.11 o 
   5  -5   4       39.87       21.97     29.36 o 
   5  -5   4       59.67      128.53     55.89 o 
   6  -5   4     2112.97     2061.34     78.51 o 
   6  -5   4     1411.55     1347.77     65.46 o 
   7  -5   4     9145.42     9016.14    150.72 o 
   8  -5   4      498.48      501.74     59.59 o 
   9  -5   4     6762.40     6208.17    138.76 o 
  10  -5   4       20.78      152.24     78.73 o 
  12  -5   4        0.31      -13.48     43.50 o 
 -12  -4   4        9.37       34.36     65.46 o 
 -11  -4   4      564.89      620.27     67.20 o 
 -10  -4   4       19.86       97.43     60.03 o 
  -9  -4   4     2388.82     2417.15     95.26 o 
  -8  -4   4     1812.09     1910.19     82.21 o 
  -7  -4   4     5993.00     6157.93    127.88 o 
  -6  -4   4     5694.40     5841.48    117.01 o 
  -5  -4   4     1656.53     1642.90     62.42 o 
  -4  -4   4     1879.05     1956.51     64.16 o 
  -3  -4   4      845.64      790.57     43.50 o 
  -2  -4   4    15724.87    16047.71    140.06 o 
  -1  -4   4       32.41       28.06     10.22 o 
   0  -4   4    11231.69    11928.07     76.12 o 
   1  -4   4      368.04      364.94     16.75 o 
   2  -4   4    13753.03    14595.98    129.84 o 
   3  -4   4       76.06       71.12     11.31 o 
   4  -4   4    14942.11    15723.22    121.14 o 
   4  -4   4    22367.06    22651.27    249.68 o 
   5  -4   4     9358.02     9621.62    112.44 o 
   5  -4   4    14008.16    13746.26    207.05 o 
   6  -4   4       24.39       10.22     41.76 o 
   6  -4   4       16.29      -21.75     24.79 o 
   7  -4   4      301.31      320.79     50.46 o 
   8  -4   4     2529.74     2667.48     89.17 o 
   9  -4   4     5536.29     6119.21    185.08 o 
   9  -4   4     3698.47     3874.10    107.87 o 
  10  -4   4      250.69      149.63     50.89 o 
  11  -4   4     1130.89     1155.73    111.14 o 
  12  -4   4       12.00       13.70     46.32 o 
 -12  -3   4       75.43      158.55     75.25 o 
 -11  -3   4     3117.16     3094.62    116.57 o 
 -10  -3   4       49.04       14.79     31.54 o 
  -9  -3   4     1553.95     1438.89     77.21 o 
  -8  -3   4      711.72      674.21     58.07 o 
  -7  -3   4     1616.21     1536.76     70.68 o 
  -6  -3   4      135.20      165.73     18.49 o 
  -5  -3   4      673.90      658.55     25.01 o 
  -4  -3   4     5449.72     5416.51     95.26 o 
  -3  -3   4       99.04      109.61     21.53 o 
  -2  -3   4      475.20      620.27     35.89 o 
  -1  -3   4       42.83       41.54     10.22 o 
   0  -3   4    11685.66    12133.60     71.77 o 
   1  -3   4      140.91      149.85     12.18 o 
   2  -3   4     6186.20     5941.96     48.28 o 
   3  -3   4    13681.66    13611.64    172.47 o 
   3  -3   4     9139.91     9208.18     84.60 o 
   4  -3   4     3556.19     3554.82    102.22 o 
   4  -3   4     2375.68     2431.50     55.02 o 
   5  -3   4      300.80      325.58     24.36 o 
   6  -3   4     3685.69     3684.01     66.77 o 
   7  -3   4     2096.85     2270.35     73.29 o 
   8  -3   4      104.24       80.47     20.88 o 
   9  -3   4     1353.60     1313.19     55.02 o 
  10  -3   4      273.01      218.36     42.19 o 
  11  -3   4     2466.29     2500.88    149.63 o 
  12  -3   4      135.46      204.00    110.92 o 
 -12  -2   4        4.50       45.67     37.84 o 
 -11  -2   4       44.79       65.90     36.10 o 
 -10  -2   4      125.34      105.05     37.41 o 
  -9  -2   4     2941.57     3220.55    105.05 o 
  -8  -2   4      350.50      323.84     44.80 o 
  -7  -2   4     1268.22     1196.61     64.38 o 
  -6  -2   4     6661.76     6815.17     80.69 o 
  -5  -2   4     6544.36     7034.62     73.29 o 
  -4  -2   4     4718.04     5334.30     55.02 o 
  -3  -2   4      127.92      202.26     24.79 o 
  -2  -2   4    33149.99    35468.64    110.05 o 
  -1  -2   4      813.67      855.16     25.45 o 
   0  -2   4      753.53      780.13     23.49 o 
   1  -2   4      725.87      649.42     23.05 o 
   2  -2   4     8323.67     8025.70     69.81 o 
   3  -2   4      123.77      127.23     16.75 o 
   4  -2   4     3985.41     3974.79     64.59 o 
   6  -2   4     1985.92     1977.39     58.94 o 
   7  -2   4       48.77       38.93     18.05 o 
   8  -2   4      101.51       90.26     23.27 o 
   9  -2   4     5533.64     5268.40     97.22 o 
  10  -2   4       47.33       66.55     32.84 o 
  11  -2   4        1.57        5.22     45.24 o 
  11  -2   4        2.36       11.96     87.86 o 
 -12  -1   4      181.78      277.51     53.28 o 
 -11  -1   4     3341.26     3357.78    118.97 o 
 -10  -1   4       10.60       14.35     29.36 o 
  -9  -1   4       20.42       -8.92     26.97 o 
  -8  -1   4     3781.91     4018.29     79.38 o 
  -7  -1   4     5180.36     5610.08     84.82 o 
  -6  -1   4     1995.11     2164.87     51.98 o 
  -5  -1   4       40.57       16.53     13.27 o 
  -4  -1   4     4592.96     4479.36     56.76 o 
  -3  -1   4     1255.67     1355.60     31.75 o 
  -2  -1   4      273.51      204.00     15.22 o 
  -1  -1   4       22.24       28.93     14.79 o 
   0  -1   4     8367.24     8252.33     60.03 o 
   1  -1   4      687.84      687.69     29.80 o 
   2  -1   4     1539.57     1555.47     37.84 o 
   3  -1   4     2487.85     2389.53     39.15 o 
   4  -1   4    21277.41    21530.56    122.23 o 
   5  -1   4        8.30        8.48     12.83 o 
   6  -1   4      325.53      273.16     24.79 o 
   7  -1   4     4268.09     4135.51     75.25 o 
   8  -1   4     1090.50     1128.10     48.28 o 
   9  -1   4        3.87       13.70     26.97 o 
  10  -1   4       55.84       44.80     32.19 o 
  11  -1   4     3095.23     3274.27    164.42 o 
  11  -1   4     3133.38     3092.45    174.64 o 
  12  -1   4      150.37      137.67     66.12 o 
 -13   0   4      764.60      704.88     77.43 o 
 -12   0   4      130.47      210.53     49.37 o 
 -11   0   4      548.54      493.70     82.21 o 
 -10   0   4       17.34        5.87     29.14 o 
  -9   0   4     1025.43     1079.39     66.55 o 
  -8   0   4     3050.01     3112.46     72.64 o 
  -7   0   4      641.24      628.75     38.06 o 
  -6   0   4     2303.13     2258.38     53.94 o 
  -5   0   4     3088.76     3140.29     65.46 o 
  -4   0   4     6461.06     6565.71     71.77 o 
  -3   0   4      138.43      114.18     14.79 o 
  -2   0   4     3604.70     3844.95     64.59 o 
  -1   0   4     1900.00     1900.18     35.23 o 
   0   0   4      198.10      215.09     15.01 o 
   1   0   4      236.47      229.67     16.31 o 
   2   0   4    13959.05    13716.03     71.12 o 
   3   0   4      485.82      416.92     21.10 o 
   4   0   4      201.40      184.21     16.96 o 
   5   0   4        6.38       -4.57     12.18 o 
   6   0   4     2754.39     3094.19     83.73 o 
   7   0   4     2479.85     2427.59     81.56 o 
   8   0   4        2.90       -0.87     25.23 o 
   9   0   4     4724.82     4628.99    122.01 o 
  10   0   4      269.95      235.54     65.68 o 
  10   0   4     1417.42     1448.03    127.66 o 
  11   0   4      944.24      840.59    102.44 o 
  12   0   4      117.35      105.05     68.51 o 
 -13   1   4     1023.84     1125.28     88.95 o 
 -12   1   4        0.07       -7.39     35.02 o 
 -11   1   4     1709.15     1720.97     94.17 o 
 -10   1   4      273.21      287.52     48.72 o 
  -9   1   4     6215.16     6416.30    108.31 o 
  -8   1   4      470.82      404.31     35.45 o 
  -7   1   4     6246.26     6490.03     95.04 o 
  -6   1   4     6985.18     7328.88    123.75 o 
  -5   1   4      984.68     1143.11     53.50 o 
  -4   1   4      611.38      603.96     29.36 o 
  -3   1   4     2259.38     2157.69     43.71 o 
  -2   1   4     1218.29     1107.88     32.62 o 
  -1   1   4       39.85       53.07     12.40 o 
   0   1   4       15.20       45.02     11.09 o 
   1   1   4       32.35       17.62      7.61 o 
   2   1   4     2687.52     2616.37     58.94 o 
   3   1   4        0.60       -2.61     15.01 o 
   4   1   4     7158.89     7152.93    107.22 o 
   5   1   4     8914.09     9255.38     85.47 o 
   6   1   4      482.53      391.04     28.71 o 
   7   1   4     1796.75     1870.17     52.85 o 
   8   1   4     1181.25     1158.34     66.55 o 
   9   1   4     2340.10     2410.19     94.17 o 
  10   1   4      151.42      142.24     38.93 o 
  11   1   4     1974.45     2079.39    145.50 o 
  12   1   4       20.83       84.60     66.33 o 
 -13   2   4      102.51       59.59     43.06 o 
 -12   2   4       49.70      163.12     45.24 o 
 -11   2   4     5132.16     5193.15    145.06 o 
 -10   2   4        9.29        8.70     13.48 o 
  -9   2   4      277.76      270.77     30.88 o 
  -8   2   4      380.34      408.88     36.54 o 
  -7   2   4     3988.46     3981.53     78.73 o 
  -6   2   4       11.89      -10.00     15.66 o 
  -5   2   4     4289.92     4248.17     69.81 o 
  -4   2   4    13938.62    14210.60    114.40 o 
  -3   2   4      316.16      252.72     20.66 o 
  -2   2   4     7798.89     7918.92     75.90 o 
  -1   2   4      842.12      812.53     28.49 o 
   0   2   4    25772.26    27825.06    116.36 o 
   1   2   4        2.89       -1.30      6.96 o 
   2   2   4     9094.14     9139.02    108.09 o 
   3   2   4     2546.80     2549.16     65.46 o 
   4   2   4    16128.67    17698.87     92.65 o 
   5   2   4      570.03      608.75     28.71 o 
   6   2   4     1246.38     1211.40     40.02 o 
   7   2   4     4067.43     3810.37    103.96 o 
   8   2   4        8.60      -17.62     23.92 o 
   9   2   4      415.68      356.68     48.93 o 
  10   2   4      578.84      456.07     85.47 o 
  11   2   4     2526.71     2374.09    158.33 o 
 -13   3   4     2163.88     2304.93    116.36 o 
 -12   3   4      773.33      776.65     75.25 o 
 -11   3   4      128.98       95.91     41.32 o 
 -10   3   4      472.95      437.15     43.06 o 
  -9   3   4    10212.11     9919.58    137.23 o 
  -8   3   4       87.47       72.42     25.23 o 
  -7   3   4     3710.27     3761.00     78.73 o 
  -6   3   4     4978.05     4767.53     81.78 o 
  -5   3   4     3949.73     3714.89     68.29 o 
  -4   3   4      390.61      347.11     26.75 o 
  -3   3   4      311.18      264.68     22.62 o 
  -2   3   4     7748.90     7360.41     77.64 o 
  -1   3   4       96.01       90.69     14.79 o 
   0   3   4     1579.90     1470.65     46.54 o 
   1   3   4      461.55      558.07     22.84 o 
   2   3   4    19660.91    19929.20    165.73 o 
   3   3   4      244.62      240.11     29.14 o 
   4   3   4       44.66       15.88     20.44 o 
   5   3   4     7990.78     8237.54     77.21 o 
   6   3   4      927.23      900.83     55.89 o 
   7   3   4        0.72       18.92     26.32 o 
   8   3   4      519.55      543.72     54.59 o 
   9   3   4     1798.12     1753.60     84.82 o 
  10   3   4      201.16      162.03     67.64 o 
  11   3   4       36.57       11.09     57.63 o 
 -13   4   4      204.70      136.36     50.02 o 
 -12   4   4      253.75      219.88     50.24 o 
 -11   4   4     4025.96     4118.33    104.61 o 
 -10   4   4       82.16       85.04     29.14 o 
  -9   4   4      464.42      410.83     39.80 o 
  -8   4   4      381.50      318.62     35.23 o 
  -7   4   4     5361.21     5131.82     92.65 o 
  -6   4   4      951.97      912.36     45.24 o 
  -5   4   4       94.14       38.93     17.83 o 
  -4   4   4     3236.05     3230.99     63.51 o 
  -3   4   4     4655.35     4577.23     70.03 o 
  -2   4   4      757.93      764.68     33.28 o 
  -1   4   4       34.12       29.80     17.83 o 
   0   4   4    45284.79    44682.04    174.86 o 
   1   4   4      277.70      289.04     20.88 o 
   2   4   4     2016.90     2164.43     37.41 o 
   3   4   4     2193.43     2358.21     69.16 o 
   4   4   4     5084.16     5151.83    104.39 o 
   5   4   4     2029.54     2067.21     75.47 o 
   6   4   4      617.77      571.12     51.76 o 
   7   4   4     4712.50     4615.07    116.36 o 
   8   4   4      208.48      216.62     40.89 o 
   9   4   4      679.20      556.11     92.00 o 
  10   4   4        2.29       -0.87     55.89 o 
  11   4   4     2382.77     2387.35    169.64 o 
 -12   5   4      288.23      274.90     56.76 o 
 -11   5   4      378.69      369.73     44.37 o 
 -10   5   4       36.95        9.57     25.23 o 
  -9   5   4     4505.87     4675.97    100.91 o 
  -8   5   4     1024.14     1059.81     54.81 o 
  -7   5   4       10.50        2.39     21.10 o 
  -6   5   4     1598.99     1621.37     56.55 o 
  -5   5   4     2024.10     1735.11     54.37 o 
  -4   5   4     3810.89     3848.65     71.34 o 
  -3   5   4       26.02       21.97     16.09 o 
  -2   5   4    17001.40    17397.00    163.33 o 
  -1   5   4     2853.84     2869.52     54.15 o 
   0   5   4     4707.65     5017.64     66.77 o 
   1   5   4       98.64      100.26     15.88 o 
   2   5   4     8625.74     8392.39     79.60 o 
   3   5   4      157.45      150.50     16.53 o 
   4   5   4      149.80      166.81     17.40 o 
   5   5   4     1614.38     1568.52     70.68 o 
   6   5   4     1194.20     1193.57     66.55 o 
   7   5   4      144.21      208.79     39.80 o 
   8   5   4       96.97      101.78     58.50 o 
   9   5   4      759.96      910.40    109.61 o 
  10   5   4      373.43      329.06     86.34 o 
 -12   6   4       76.28       56.98     31.97 o 
 -11   6   4     1860.67     1855.82     77.64 o 
 -10   6   4      221.21      199.44     35.67 o 
  -9   6   4     2076.39     2096.14     73.73 o 
  -8   6   4      289.19      268.38     35.23 o 
  -7   6   4     5052.13     4916.29     96.56 o 
  -6   6   4     2669.12     2707.71     72.21 o 
  -5   6   4     1694.43     1660.08     55.68 o 
  -4   6   4      100.78       68.73     20.23 o 
  -3   6   4     2158.51     2128.54     54.59 o 
  -2   6   4      511.23      441.28     30.23 o 
  -1   6   4      219.23      215.96     22.40 o 
   0   6   4    53876.05    56320.43    229.88 o 
   1   6   4      219.04      230.32     21.97 o 
   2   6   4     3364.65     3524.38     59.81 o 
   3   6   4       23.44       32.19     14.14 o 
   4   6   4     3155.35     3250.34     92.65 o 
   5   6   4     1007.93      942.37     60.24 o 
   6   6   4        5.54        5.00     26.53 o 
   7   6   4      433.94      495.44     53.94 o 
   8   6   4     2826.87     3026.98    171.60 o 
   9   6   4     1942.39     1784.05    143.11 o 
  10   6   4        9.60      -40.02     51.98 o 
 -12   7   4      423.14      317.75     73.08 o 
 -11   7   4     2513.45     2473.26    107.22 o 
 -10   7   4      287.83      249.24     38.93 o 
  -9   7   4     1946.30     2021.98     74.38 o 
  -8   7   4      333.06      260.98     36.10 o 
  -7   7   4     2015.78     1985.66     68.94 o 
  -6   7   4      161.03      185.52     30.01 o 
  -5   7   4      936.11      891.26     57.42 o 
  -4   7   4     2666.90     2599.40     65.03 o 
  -3   7   4      504.78      491.30     34.58 o 
  -2   7   4     7653.09     7772.55     98.09 o 
  -1   7   4     2018.21     1968.47     52.41 o 
   0   7   4    30344.56    31183.50    184.86 o 
   1   7   4       44.40       28.49     16.09 o 
   2   7   4     4039.76     3422.59     64.59 o 
   3   7   4      490.83      498.26     32.19 o 
   4   7   4       41.51       51.76     28.06 o 
   5   7   4       63.38       64.16     30.01 o 
   6   7   4     2447.47     2682.48     95.69 o 
   7   7   4     2194.31     2262.95    148.33 o 
   8   7   4       19.87      -27.84     50.46 o 
   9   7   4      899.88      985.87    119.40 o 
  10   7   4       39.74       20.44     61.77 o 
 -12   8   4       59.49       23.05     35.67 o 
 -11   8   4      503.54      404.53     57.85 o 
 -10   8   4       17.55       31.97     29.36 o 
  -9   8   4     4260.59     4293.19    126.36 o 
  -8   8   4      105.24      120.05     29.14 o 
  -7   8   4     1602.14     1619.19     63.94 o 
  -6   8   4     3260.28     3314.50     82.21 o 
  -5   8   4     5399.60     5273.19     96.35 o 
  -4   8   4      290.08      260.33     30.88 o 
  -3   8   4     1758.77     1598.09     54.37 o 
  -2   8   4     5789.54     5535.70     88.08 o 
  -1   8   4       54.89       61.33     19.79 o 
   0   8   4      551.78      525.67     35.67 o 
   1   8   4       21.33       20.44     17.40 o 
   2   8   4     4248.28     4242.30     75.47 o 
   3   8   4       36.30       34.58     27.19 o 
   4   8   4     2372.51     2341.46     86.78 o 
   5   8   4     2761.93     2817.11     97.00 o 
   6   8   4      742.66      877.99    103.96 o 
   7   8   4      342.89      459.98     89.82 o 
   8   8   4      562.93      566.55    102.44 o 
   9   8   4     3472.57     3439.77    201.18 o 
 -12   9   4      125.89      126.36     45.45 o 
 -11   9   4     3445.06     3380.40    130.06 o 
 -10   9   4       77.72      108.96     39.58 o 
  -9   9   4      433.69      382.78     45.02 o 
  -8   9   4      126.68      158.55     33.71 o 
  -7   9   4     3842.34     3834.30     93.52 o 
  -6   9   4       42.69       44.80     25.45 o 
  -5   9   4     5504.25     5420.43    100.48 o 
  -4   9   4     4160.20     4142.69     85.47 o 
  -3   9   4      117.33      103.31     25.23 o 
  -2   9   4       36.55       15.22     19.57 o 
  -1   9   4      846.16      891.26     45.02 o 
   0   9   4     6873.27     6711.65    100.26 o 
   1   9   4       20.42       31.75     19.79 o 
   2   9   4      534.44      627.01     55.68 o 
   3   9   4      283.40      292.74     42.63 o 
   4   9   4     4331.20     4123.99    115.27 o 
   5   9   4       58.24       47.41     31.97 o 
   6   9   4      762.88      718.14    105.70 o 
   7   9   4     2506.56     2533.07    165.07 o 
   8   9   4      130.22      145.06     74.16 o 
 -11  10   4      495.07      463.90     63.51 o 
 -10  10   4       11.42        6.52     33.06 o 
  -9  10   4     3634.04     3331.90    123.75 o 
  -8  10   4      347.00      321.23     41.11 o 
  -7  10   4      303.27      271.21     37.19 o 
  -6  10   4      766.94      815.79     51.33 o 
  -5  10   4     1022.52     1050.24     53.50 o 
  -4  10   4      600.05      577.65     43.93 o 
  -3  10   4       59.44       58.72     24.14 o 
  -2  10   4     2681.01     2690.10     71.99 o 
  -1  10   4        5.15       -2.39     20.23 o 
   0  10   4      960.03      946.72     46.76 o 
   1  10   4       20.88       11.53     20.23 o 
   2  10   4     2034.69     2187.70     86.56 o 
   3  10   4      129.02      127.23     35.02 o 
   4  10   4      342.79      334.49     47.85 o 
   5  10   4      760.76      726.41    103.31 o 
   6  10   4     2309.85     2209.67    154.63 o 
   7  10   4        6.54       -5.65     50.89 o 
   8  10   4      382.15      374.08     91.78 o 
 -11  11   4     1252.90     1238.37     92.65 o 
 -10  11   4      371.49      347.76     58.29 o 
  -9  11   4      577.32      634.63     69.16 o 
  -8  11   4      128.28      122.23     40.02 o 
  -7  11   4     1761.78     1723.58     70.90 o 
  -6  11   4      456.72      417.36     42.41 o 
  -5  11   4       79.13       73.73     26.97 o 
  -4  11   4     1936.99     2004.14     67.64 o 
  -3  11   4     2419.01     2288.62     71.12 o 
  -2  11   4     1450.98     1565.47     60.03 o 
  -1  11   4       62.87       44.15     23.05 o 
   0  11   4     2889.41     2874.74     97.65 o 
   1  11   4       38.21       70.03     32.62 o 
   2  11   4       31.62        0.87     27.19 o 
   3  11   4      193.72      188.78     41.54 o 
   4  11   4     4466.08     4431.95    127.88 o 
   5  11   4      670.94      595.04    100.26 o 
   6  11   4      105.57      170.73     73.95 o 
   7  11   4      854.03      838.19    124.19 o 
 -10  12   4       32.68       82.65     42.41 o 
  -9  12   4      863.23      838.63     78.30 o 
  -8  12   4       23.97       27.40     35.02 o 
  -7  12   4     1733.02     1583.52     89.39 o 
  -6  12   4       98.01      110.70     31.10 o 
  -5  12   4     2806.99     2891.71     84.38 o 
  -4  12   4     1902.10     1939.98     69.60 o 
  -3  12   4       11.50        3.70     23.27 o 
  -2  12   4      253.59      273.60     35.02 o 
  -1  12   4      388.74      428.88     40.67 o 
   0  12   4     2022.73     1881.04     86.56 o 
   1  12   4        0.37      -28.93     27.19 o 
   2  12   4     3931.02     4075.27    122.45 o 
   3  12   4       93.05       89.17     37.19 o 
   4  12   4       29.81       67.42     60.46 o 
   5  12   4      169.09      188.78     75.03 o 
   6  12   4      858.61      740.33    117.66 o 
  -9  13   4     1059.21     1084.17     87.21 o 
  -8  13   4       84.33       94.39     41.76 o 
  -7  13   4      248.63      248.59     50.67 o 
  -6  13   4     1374.93     1396.92     86.78 o 
  -5  13   4     1139.74     1148.77     61.33 o 
  -4  13   4        6.88       -6.96     23.92 o 
  -3  13   4     2345.53     2423.89     78.73 o 
  -2  13   4      947.57      935.41     55.89 o 
  -1  13   4       20.97       10.00     24.36 o 
   0  13   4     1782.86     1732.28     88.52 o 
   1  13   4       70.24       88.08     38.28 o 
   2  13   4      591.14      608.75     63.72 o 
   3  13   4       77.56       65.46     59.37 o 
   4  13   4     1093.47     1106.57    122.23 o 
   5  13   4      794.93      672.25    112.44 o 
  -8  14   4       25.76       30.23     39.80 o 
  -7  14   4     2004.59     1905.62    103.74 o 
  -6  14   4       53.73       13.70     34.36 o 
  -5  14   4      572.51      573.51     64.81 o 
  -4  14   4     1096.31     1097.00     62.20 o 
  -3  14   4     1005.85      926.28     57.85 o 
  -2  14   4      269.64      233.80     37.19 o 
  -1  14   4       89.84       79.82     37.84 o 
   0  14   4     2273.63     2401.06    103.96 o 
   1  14   4       34.05       44.15     36.54 o 
   2  14   4     1475.18     1441.72    132.67 o 
   3  14   4       11.14       17.40     58.29 o 
   4  14   4     1177.86     1184.87    130.27 o 
  -7  15   4       76.37       22.18     39.58 o 
  -6  15   4      284.08      316.88     56.11 o 
  -5  15   4     1431.25     1465.86     91.34 o 
  -4  15   4       86.77      131.58     42.41 o 
  -3  15   4      342.08      260.77     49.80 o 
  -2  15   4     1708.16     1678.56     74.16 o 
  -1  15   4      467.05      468.90     60.24 o 
   0  15   4        9.23      -17.83     32.84 o 
   1  15   4       92.30      100.91     43.06 o 
   2  15   4     2245.61     2401.71    165.07 o 
  -5  16   4        4.97        0.00     36.97 o 
  -4  16   4      266.87      241.63     51.76 o 
  -3  16   4     1081.82      955.64     78.51 o 
  -2  16   4      610.97      561.99     95.48 o 
  -1  16   4        1.34      -21.10     35.89 o 
   0  16   4     1926.16     1980.00    105.05 o 
   1 -18   5     1834.32     1828.20    152.46 o 
   2 -18   5      319.55      317.53     86.34 o 
   3 -18   5      263.08      304.48     84.17 o 
  -2 -17   5        3.46       24.36     53.50 o 
  -1 -17   5     5197.74     4925.21    219.88 o 
   0 -17   5        4.40       22.18     53.07 o 
   1 -17   5       70.30       76.34     63.07 o 
   2 -17   5      482.03      500.44     93.30 o 
   3 -17   5     2770.88     2942.60    172.03 o 
   3 -17   5     2116.11     2314.93    160.94 o 
   4 -17   5      548.98      451.94     91.78 o 
   4 -17   5     1790.02     1658.34    151.37 o 
   5 -17   5       60.26      115.05     64.59 o 
   5 -17   5      117.48      158.98    114.62 o 
   6 -17   5      955.49      999.57    121.79 o 
   6 -17   5     1010.03     1118.97    142.45 o 
  -3 -16   5     2223.76     1879.09    141.80 o 
  -2 -16   5        4.10       -9.35     44.58 o 
  -1 -16   5       87.30      144.19     63.29 o 
   0 -16   5       37.33       50.67     53.07 o 
   1 -16   5      923.78      757.29    105.92 o 
   2 -16   5     1121.06      973.91    118.75 o 
   2 -16   5      380.34      366.03     81.78 o 
   3 -16   5     1006.93     1040.46    121.36 o 
   3 -16   5       29.40       50.24     51.54 o 
   4 -16   5      264.37      271.42     73.95 o 
   4 -16   5      458.06      821.45    118.53 o 
   5 -16   5     1497.54     1671.60    138.10 o 
   5 -16   5     1561.63     1583.09    147.24 o 
   6 -16   5      920.82      964.34     80.04 o 
   7 -16   5       27.02        8.48     38.28 o 
  -5 -15   5        2.76      -33.49     53.28 o 
  -4 -15   5      200.72      247.50     49.15 o 
  -3 -15   5     1511.00     1563.51     86.78 o 
  -2 -15   5       19.09       19.36     46.54 o 
  -1 -15   5     7359.54     7355.19    242.72 o 
   0 -15   5       19.57       23.05     47.19 o 
   1 -15   5     1446.25     1600.05    128.97 o 
   1 -15   5     3643.39     3777.31    164.86 o 
   2 -15   5      384.08      312.53     97.65 o 
   2 -15   5      324.93      203.13     65.25 o 
   3 -15   5     1542.02     1665.52    128.97 o 
   3 -15   5     1554.41     1624.63    132.01 o 
   4 -15   5     1356.81     1478.69     85.04 o 
   5 -15   5      658.45      627.67     65.68 o 
   6 -15   5      435.05      423.66     59.37 o 
   7 -15   5       26.75       33.93     38.28 o 
   8 -15   5     1518.90     1419.54    158.11 o 
   8 -15   5     1513.17     1387.13    135.93 o 
  -6 -14   5     1150.51     1176.82    124.40 o 
  -5 -14   5     1414.32     1303.40     84.17 o 
  -4 -14   5        1.22       -4.78     30.23 o 
  -3 -14   5     1703.65     1682.91     85.47 o 
  -2 -14   5       71.00       64.81     34.58 o 
  -1 -14   5     8242.54     8312.35    246.85 o 
   0 -14   5      232.14      202.26     61.33 o 
   1 -14   5     2098.58     2106.58    134.41 o 
   1 -14   5     2161.52     2129.63    128.32 o 
   2 -14   5      446.12      451.94     52.41 o 
   3 -14   5      816.12      911.92     66.77 o 
   4 -14   5       27.47       12.83     29.58 o 
   5 -14   5      564.51      514.14     58.29 o 
   6 -14   5     2371.52     2349.73    105.26 o 
   7 -14   5      817.57      760.99    123.32 o 
   7 -14   5       75.89       88.30     57.85 o 
   8 -14   5      697.08      729.23     86.12 o 
   9 -14   5      366.63      447.81     82.43 o 
  -7 -13   5     1591.61     1565.47    141.15 o 
  -6 -13   5      728.74      722.93     71.12 o 
  -5 -13   5       30.39       13.48     31.75 o 
  -4 -13   5       61.27       66.12     33.93 o 
  -3 -13   5     2340.30     2357.56     95.26 o 
  -2 -13   5      152.76      169.42     38.71 o 
  -1 -13   5      631.52      684.43     57.20 o 
   0 -13   5      469.16      457.38     47.85 o 
   1 -13   5     1411.91     1491.09     71.99 o 
   2 -13   5       85.23       72.86     30.45 o 
   3 -13   5      494.92      473.47     51.76 o 
   4 -13   5     2045.70     2128.11     91.13 o 
   5 -13   5      290.19      371.90     50.02 o 
   6 -13   5      137.36      161.59     68.29 o 
   7 -13   5      432.89      356.24     70.03 o 
   8 -13   5     3514.81     3714.89    138.54 o 
   9 -13   5      804.87      918.23     89.39 o 
  10 -13   5      210.51      237.93     70.68 o 
  -8 -12   5     1799.50     1977.83    159.20 o 
  -7 -12   5      183.89      250.54     77.43 o 
  -6 -12   5      383.75      363.64     52.63 o 
  -5 -12   5     1189.76     1180.74     74.82 o 
  -4 -12   5      133.90      146.80     37.41 o 
  -3 -12   5      170.67      173.34     38.06 o 
  -2 -12   5      111.84      167.46     36.54 o 
  -1 -12   5     5156.03     4998.50     87.65 o 
   0 -12   5        5.74        6.74     19.14 o 
   1 -12   5      204.16      220.75     36.54 o 
   2 -12   5     2209.37     2324.94     86.56 o 
   3 -12   5     5179.75     5241.00    125.49 o 
   4 -12   5     1705.52     1865.39     93.52 o 
   5 -12   5      150.06      224.01     61.11 o 
   6 -12   5     1121.04     1128.97     81.34 o 
   7 -12   5     2794.47     2701.84    114.62 o 
   8 -12   5       88.32       42.19     58.94 o 
   9 -12   5       59.20       38.71     64.16 o 
  10 -12   5     2671.39     3021.76    135.71 o 
  -9 -11   5      201.46      178.12     78.95 o 
  -8 -11   5       42.54       83.95     64.16 o 
  -7 -11   5      884.41      804.48     70.47 o 
  -6 -11   5     1672.36     1796.66     87.43 o 
  -5 -11   5      634.05      718.58     62.64 o 
  -4 -11   5       52.04       38.28     30.01 o 
  -3 -11   5     1843.43     1743.81     76.56 o 
  -2 -11   5      252.18      330.80     42.84 o 
  -1 -11   5     3358.68     3383.01     71.12 o 
   0 -11   5       91.47       80.69     21.75 o 
   1 -11   5     6972.64     7357.37     97.65 o 
   2 -11   5      710.55      765.77     56.76 o 
   3 -11   5      435.93      538.93     90.47 o 
   3 -11   5      157.32      130.49     48.72 o 
   4 -11   5     1451.52     1358.21     80.04 o 
   5 -11   5     4664.54     4583.54    127.66 o 
   6 -11   5      119.49       82.86     52.85 o 
   7 -11   5     2271.81     2266.21    104.39 o 
   8 -11   5     4414.20     4633.34    145.72 o 
   9 -11   5     1567.45     1886.92    109.83 o 
  10 -11   5      462.39      417.36    121.14 o 
  10 -11   5      428.80      360.16     81.12 o 
  11 -11   5        0.13        3.91     35.23 o 
  -9 -10   5      217.81       95.69     65.68 o 
  -8 -10   5     1756.64     1968.47     96.35 o 
  -7 -10   5     1063.94     1163.34     75.69 o 
  -6 -10   5      288.58      262.29     44.80 o 
  -5 -10   5     1636.97     1642.68     78.51 o 
  -4 -10   5      940.39      914.97     61.98 o 
  -3 -10   5     3514.33     3402.80     98.30 o 
  -2 -10   5      136.22      154.20     22.40 o 
  -1 -10   5     4980.64     4888.89     78.51 o 
   0 -10   5      361.55      365.38     30.01 o 
   1 -10   5     2551.14     2754.91     59.37 o 
   2 -10   5      260.89      227.49     34.80 o 
   3 -10   5     7554.23     7841.27    144.41 o 
   4 -10   5     3918.55     4187.49    115.05 o 
   5 -10   5      285.59      296.43     60.90 o 
   6 -10   5       59.01       57.20     55.46 o 
   7 -10   5      844.97      899.53     93.08 o 
   7 -10   5     2485.43     2642.90    158.11 o 
   8 -10   5      191.15      144.85     96.13 o 
   8 -10   5       97.40      101.78     51.11 o 
   9 -10   5        7.35       18.05     32.84 o 
  10 -10   5     1586.27     1431.06     87.86 o 
  11 -10   5      422.90      520.66     86.99 o 
 -10  -9   5     1249.37     1368.21    141.15 o 
  -9  -9   5      921.75      798.18    115.05 o 
  -8  -9   5     1541.01     1420.62     82.86 o 
  -7  -9   5      122.96       74.38     34.80 o 
  -6  -9   5     1283.77     1332.33     72.64 o 
  -5  -9   5     3038.33     3261.22    101.35 o 
  -4  -9   5       29.20       36.10     27.84 o 
  -3  -9   5     1266.27     1125.06     62.64 o 
  -2  -9   5        8.79       -0.22     14.57 o 
  -1  -9   5     5160.65     5478.71     77.64 o 
   0  -9   5        6.10        5.00     15.01 o 
   1  -9   5      832.80      816.88     34.80 o 
   2  -9   5     3963.88     3993.50     69.60 o 
   3  -9   5     2819.39     2846.90    125.71 o 
   3  -9   5     1585.84     1644.64     99.61 o 
   4  -9   5      582.17      552.42     87.86 o 
   4  -9   5      405.07      384.95     60.90 o 
   5  -9   5     5374.96     5392.15    183.99 o 
   5  -9   5     4917.82     4713.81    162.90 o 
   6  -9   5     4144.60     4145.08    115.05 o 
   7  -9   5      451.28      384.95     48.72 o 
   8  -9   5     2756.26     2645.08    101.35 o 
   9  -9   5      311.37      255.55     47.63 o 
  10  -9   5     3491.99     3612.24    134.84 o 
  11  -9   5       75.61       82.43     65.90 o 
 -10  -8   5     2415.00     2341.25    164.86 o 
  -9  -8   5      308.65      182.47     43.71 o 
  -8  -8   5      483.61      541.33     58.07 o 
  -7  -8   5     5293.83     5067.23    130.49 o 
  -6  -8   5     2176.24     2200.97     87.65 o 
  -5  -8   5       29.69       40.02     27.84 o 
  -4  -8   5      157.07      143.98     32.84 o 
  -3  -8   5     6802.36     6739.49    122.66 o 
  -2  -8   5      195.91      188.78     19.79 o 
  -1  -8   5     1491.61     1473.04     41.97 o 
   0  -8   5      425.03      522.40     30.67 o 
   1  -8   5     2424.06     2415.63     56.55 o 
   1  -8   5     2764.56     2675.52    102.22 o 
   2  -8   5       35.48       20.44     29.14 o 
   2  -8   5      175.93       97.87     25.23 o 
   3  -8   5     2305.05     2187.70    105.26 o 
   3  -8   5     2328.62     2249.69    109.18 o 
   4  -8   5     1559.96     1614.19     67.64 o 
   5  -8   5     1753.55     1596.14     70.25 o 
   6  -8   5      737.65      717.05     58.07 o 
   7  -8   5     2691.77     2662.26     95.48 o 
   8  -8   5     2629.89     2706.19     99.17 o 
   9  -8   5       37.07      -34.15     59.59 o 
  10  -8   5      286.12      282.30     66.77 o 
  11  -8   5      363.40      451.94     99.17 o 
 -11  -7   5        5.26       43.93     68.73 o 
 -10  -7   5        0.73        7.18     55.89 o 
  -9  -7   5     1101.04     1146.59     76.99 o 
  -8  -7   5     4488.00     4579.62    128.53 o 
  -7  -7   5     1731.51     1713.80     80.69 o 
  -6  -7   5      681.54      737.50     58.72 o 
  -5  -7   5     5417.99     5406.94    119.62 o 
  -4  -7   5      665.43      628.97     50.24 o 
  -3  -7   5     1108.54     1122.89     56.55 o 
  -2  -7   5      276.74      257.94     20.23 o 
  -1  -7   5    15035.17    15856.54    112.22 o 
   0  -7   5       61.46       73.29     31.75 o 
   1  -7   5      440.43      607.01     26.97 o 
   2  -7   5       53.94       46.76     19.36 o 
   3  -7   5     2046.84     1629.85     61.77 o 
   4  -7   5       73.60       44.37     22.18 o 
   5  -7   5     1512.70     1416.71     64.81 o 
   6  -7   5     6543.65     6089.63    125.49 o 
   7  -7   5     7188.60     7170.98    204.44 o 
   7  -7   5     4802.28     4778.84    175.51 o 
   8  -7   5      433.01      401.48     64.38 o 
   9  -7   5        1.82      -26.10     55.02 o 
  10  -7   5     3577.22     3814.29    174.64 o 
  11  -7   5       32.10      170.51     85.69 o 
 -11  -6   5        0.10       65.46     68.51 o 
 -10  -6   5     3066.81     3408.89    121.36 o 
  -9  -6   5      759.39      723.36     65.25 o 
  -8  -6   5      491.80      458.25     52.41 o 
  -7  -6   5     1753.65     1725.98     79.82 o 
  -6  -6   5     3230.54     3317.98     98.52 o 
  -5  -6   5     1566.55     1463.47     67.64 o 
  -4  -6   5      982.05      985.65     55.24 o 
  -3  -6   5    26382.27    29036.25    226.84 o 
  -2  -6   5     1365.09     1454.99     33.93 o 
  -1  -6   5     1561.25     1733.59     38.93 o 
   0  -6   5        3.34        5.22     11.74 o 
   1  -6   5    10825.40    11079.44     77.43 o 
   2  -6   5     1138.74     1227.50     50.46 o 
   3  -6   5      384.17      322.53     33.28 o 
   4  -6   5     1938.61     1948.03     66.33 o 
   5  -6   5     7535.88     7214.70     74.16 o 
   6  -6   5     2434.12     2366.04     54.59 o 
   7  -6   5      263.83      271.21     60.24 o 
   7  -6   5      394.93      514.79     85.69 o 
   8  -6   5    12235.60    12288.45    190.52 o 
   9  -6   5      367.27      355.81     85.69 o 
  10  -6   5      630.81      529.58     95.26 o 
  12  -6   5     1777.90     1720.54    152.24 o 
 -11  -5   5       16.85      144.19     43.93 o 
 -10  -5   5     2088.32     2263.17    100.26 o 
  -9  -5   5       18.27        4.35     29.36 o 
  -8  -5   5     2386.56     2396.71     92.00 o 
  -7  -5   5     5997.42     5973.28    131.80 o 
  -6  -5   5      427.14      383.86     43.06 o 
  -5  -5   5     3257.77     3508.93     92.43 o 
  -4  -5   5     3319.02     3531.99     86.12 o 
  -3  -5   5     1908.79     1854.51     62.20 o 
  -2  -5   5       57.59       59.16     19.36 o 
  -1  -5   5     7174.37     7064.41     66.99 o 
   0  -5   5       45.54       45.89     12.40 o 
   1  -5   5     9514.09    10308.23     68.29 o 
   2  -5   5     4127.48     4635.30     83.08 o 
   3  -5   5    14494.50    13684.93    145.06 o 
   4  -5   5     2586.24     2389.75     41.32 o 
   5  -5   5        5.50       -2.39     13.48 o 
   6  -5   5     5943.94     6196.64    101.78 o 
   6  -5   5     8897.57     8883.69    193.13 o 
   7  -5   5     3314.47     3053.08     99.17 o 
   7  -5   5     2214.20     2135.50     91.56 o 
   8  -5   5     1123.51     1053.07    101.13 o 
   9  -5   5        6.21      -17.40     74.16 o 
  10  -5   5     3368.68     3445.86    157.46 o 
  11  -5   5       84.03       90.26     51.33 o 
  12  -5   5        3.92      -25.01     44.37 o 
 -12  -4   5     2247.66     2137.24    166.16 o 
 -11  -4   5       27.51       44.58     36.10 o 
 -10  -4   5     1739.00     1814.49     90.91 o 
  -9  -4   5      337.22      321.88     47.41 o 
  -8  -4   5      142.39      151.81     34.80 o 
  -7  -4   5      241.43      263.81     41.76 o 
  -6  -4   5     3032.33     2970.44     88.73 o 
  -5  -4   5     6821.11     7071.37    122.88 o 
  -4  -4   5        1.26      -25.23     17.18 o 
  -3  -4   5    18841.55    20925.29    179.43 o 
  -2  -4   5     5025.03     5461.10     48.50 o 
  -1  -4   5    10657.90    11231.24     78.30 o 
   0  -4   5      261.85      249.02     18.05 o 
   1  -4   5    26003.94    26142.80    105.05 o 
   2  -4   5      859.03      813.62     40.24 o 
   3  -4   5      402.99      320.58     18.92 o 
   4  -4   5     1897.35     1905.40     41.11 o 
   5  -4   5     4698.99     4797.33     68.73 o 
   6  -4   5     1361.56     1340.15     45.45 o 
   7  -4   5      919.56      874.30     42.84 o 
   8  -4   5     3745.71     3566.57     89.82 o 
   9  -4   5      294.87      240.32     31.75 o 
  10  -4   5     1388.96     1380.61    113.53 o 
  11  -4   5       26.79        1.52     43.28 o 
  12  -4   5     1703.06     1717.93    139.41 o 
 -12  -3   5     1196.67     1148.11     86.12 o 
 -11  -3   5       89.71      179.21     72.42 o 
 -10  -3   5     2719.12     2794.05    107.66 o 
  -9  -3   5       17.08       39.37     30.45 o 
  -8  -3   5     4760.04     4479.36    118.53 o 
  -7  -3   5      469.53      439.11     47.41 o 
  -6  -3   5     1919.82     2056.56     42.63 o 
  -5  -3   5        8.18       22.84     20.88 o 
  -4  -3   5     3452.57     3803.85     84.38 o 
  -3  -3   5    12685.07    13028.99    137.45 o 
  -2  -3   5      102.63      114.83     12.18 o 
  -1  -3   5     1349.20     1177.47     29.36 o 
   0  -3   5      371.88      375.38     21.10 o 
   1  -3   5    26816.66    26360.29    108.31 o 
   2  -3   5       65.00       65.25     11.96 o 
   3  -3   5    13932.09    14205.60     92.87 o 
   4  -3   5     9821.10    10264.51     89.17 o 
   5  -3   5     1176.82     1093.09     38.06 o 
   6  -3   5     1330.27     1293.61     51.98 o 
   7  -3   5       91.60      127.88     23.05 o 
   8  -3   5     2134.32     2033.07     75.03 o 
   9  -3   5        2.73        9.13     17.83 o 
  10  -3   5      597.23      595.91     59.37 o 
  11  -3   5       12.15       36.97     46.32 o 
  12  -3   5      513.50      514.79     94.17 o 
 -12  -2   5     5398.45     5609.86    161.38 o 
 -11  -2   5       83.74      122.01     41.97 o 
 -10  -2   5       39.50       58.29     34.36 o 
  -9  -2   5      263.63      245.11     43.06 o 
  -8  -2   5      941.28      935.63     62.85 o 
  -7  -2   5       11.44        5.44     15.66 o 
  -6  -2   5     3619.62     3595.49     61.11 o 
  -5  -2   5     8055.95     8627.71     80.47 o 
  -4  -2   5      224.59      158.77     17.62 o 
  -3  -2   5       19.31       63.72     11.74 o 
  -2  -2   5       28.01       23.92     10.00 o 
  -1  -2   5    38891.22    38865.14    140.93 o 
   0  -2   5       82.12       81.34     15.66 o 
   1  -2   5     2701.14     2732.51     40.24 o 
   2  -2   5     5671.74     5792.55     57.42 o 
   3  -2   5     7968.42     7692.51     71.34 o 
   4  -2   5        0.15        7.18     11.74 o 
   5  -2   5     1772.36     1727.72     54.15 o 
   6  -2   5     6027.28     5897.38    100.04 o 
   7  -2   5      316.82      302.52     29.36 o 
   8  -2   5      368.10      389.95     34.15 o 
   9  -2   5       31.35       75.03     33.28 o 
  10  -2   5     3857.74     3814.50    118.97 o 
  11  -2   5       76.36      127.01     55.89 o 
  12  -2   5      890.83      853.20    129.84 o 
 -12  -1   5      182.00      142.67     48.06 o 
 -11  -1   5      167.15      161.38     54.81 o 
 -10  -1   5     3123.96     3086.14    109.61 o 
  -9  -1   5      446.94      388.43     50.24 o 
  -8  -1   5    12700.62    12391.97    187.26 o 
  -7  -1   5      784.56      744.02     38.93 o 
  -6  -1   5     8908.64     8871.51     96.78 o 
  -5  -1   5     1386.15     1553.07     41.54 o 
  -4  -1   5     1130.20     1346.90     36.32 o 
  -3  -1   5     8329.38     7983.08     72.42 o 
  -2  -1   5     5568.22     5677.50     58.94 o 
  -1  -1   5      126.81      101.13     13.48 o 
   0  -1   5      165.01      151.37     15.22 o 
   1  -1   5     9887.78     9081.39     67.20 o 
   2  -1   5       15.09       11.09      7.61 o 
   3  -1   5     2400.38     2356.47     41.11 o 
   4  -1   5     8568.79     8584.21     80.47 o 
   5  -1   5     2023.05     1766.21     44.37 o 
   6  -1   5        4.61       -4.57     13.92 o 
   7  -1   5      699.25      680.73     38.50 o 
   8  -1   5     3892.70     3989.80    107.87 o 
   9  -1   5       10.82       33.71     28.93 o 
  10  -1   5      163.49      154.42     40.02 o 
  11  -1   5        0.25       -9.79     31.32 o 
 -12   0   5     1522.73     1452.60     91.78 o 
 -11   0   5        7.06      -36.97     30.45 o 
 -10   0   5      410.73      476.95     56.98 o 
  -9   0   5      265.32      298.61     46.32 o 
  -8   0   5     3033.65     3041.34     73.08 o 
  -7   0   5      495.33      512.40     36.32 o 
  -6   0   5       75.53       61.77     18.70 o 
  -5   0   5     3217.88     3093.75     58.07 o 
  -4   0   5     3276.09     3233.16     54.59 o 
  -3   0   5      777.00      779.69     29.36 o 
  -2   0   5     4800.33     4905.20     58.50 o 
  -1   0   5    10507.58    10220.58     78.51 o 
   0   0   5      286.03      276.21     19.14 o 
   1   0   5     1941.46     1888.44     33.49 o 
   2   0   5       79.23       69.16     10.87 o 
   3   0   5     7601.16     7406.95     62.20 o 
   4   0   5     1079.49     1120.28     32.41 o 
   5   0   5      445.83      442.59     26.97 o 
   6   0   5     1335.86     1300.35     42.19 o 
   7   0   5     1999.88     2359.52     83.73 o 
   8   0   5      179.56      163.77     35.45 o 
   9   0   5        7.63       16.09     29.14 o 
  10   0   5     5449.31     5149.87    139.19 o 
  11   0   5        0.26       -7.83     30.45 o 
  12   0   5       43.77      -26.32     53.50 o 
 -13   1   5      493.22      726.19     79.60 o 
 -12   1   5     1662.59     1877.13    101.78 o 
 -11   1   5      343.74      326.88     54.37 o 
 -10   1   5     3163.04     3296.23    114.18 o 
  -9   1   5     1204.29     1090.91     53.07 o 
  -8   1   5        2.49      -12.40     19.36 o 
  -7   1   5     1603.87     1525.02     52.41 o 
  -6   1   5     9514.78     9441.98    107.00 o 
  -5   1   5     5070.30     5030.69    100.04 o 
  -4   1   5     1373.82     1395.40     41.32 o 
  -3   1   5     7726.75     7419.79     78.95 o 
  -2   1   5      152.72      129.62     16.53 o 
  -1   1   5    14239.29    13296.72    111.57 o 
   0   1   5       18.56       10.87     10.66 o 
   1   1   5     5952.13     5699.90     48.93 o 
   2   1   5      911.35      880.39     41.54 o 
   3   1   5        5.41       -2.61     16.31 o 
   4   1   5      145.67      128.32     25.66 o 
   5   1   5     6800.54     6741.23     70.90 o 
   6   1   5     1711.41     1676.39     70.25 o 
   7   1   5      173.41      177.90     36.54 o 
   8   1   5     2646.39     2605.71     92.87 o 
   9   1   5     1637.78     1553.73     81.78 o 
  10   1   5      212.74      283.39     48.72 o 
  11   1   5       30.58       44.15     55.46 o 
 -13   2   5       31.30       15.88     42.19 o 
 -12   2   5      411.77      379.95     59.59 o 
 -11   2   5      639.62      657.90     68.29 o 
 -10   2   5     4922.82     4722.95    133.97 o 
  -9   2   5      123.91      146.37     37.19 o 
  -8   2   5     2711.21     2622.89     70.47 o 
  -7   2   5     3345.17     3333.21     74.38 o 
  -6   2   5     3098.57     3171.61     68.07 o 
  -5   2   5     1051.44     1011.97     40.67 o 
  -4   2   5     4440.11     4644.43     70.68 o 
  -3   2   5     8563.58     8057.46     86.12 o 
  -2   2   5      144.72      149.41     18.27 o 
  -1   2   5     5607.51     5617.47     63.72 o 
   0   2   5       42.73       44.15     11.53 o 
   1   2   5     1134.50     1017.19     24.79 o 
   2   2   5       26.14       43.71     18.27 o 
   3   2   5    14681.93    14990.07    155.07 o 
   4   2   5     4034.02     3943.91     89.60 o 
   5   2   5     1718.87     1799.49     69.16 o 
   6   2   5      266.34      278.82     38.71 o 
   7   2   5     1821.49     1753.60     77.21 o 
   8   2   5     1113.26     1199.88     70.68 o 
   9   2   5       56.74       34.36     30.88 o 
  10   2   5     3463.15     3271.66    173.55 o 
  11   2   5        8.51       19.57     55.02 o 
 -13   3   5      253.48      337.97     62.64 o 
 -12   3   5     1969.05     1874.74    102.44 o 
 -11   3   5       74.45       95.04     39.58 o 
 -10   3   5     1104.12     1255.99     60.90 o 
  -9   3   5     1625.85     1682.91     64.38 o 
  -8   3   5     5897.25     5756.01    102.87 o 
  -7   3   5       71.31      105.70     24.58 o 
  -6   3   5     3482.05     3502.84     73.08 o 
  -5   3   5     9365.27     9265.81    107.22 o 
  -4   3   5     1007.86      976.30     39.58 o 
  -3   3   5        4.11       14.79     14.35 o 
  -2   3   5     1886.37     1859.73     45.45 o 
  -1   3   5    13198.29    12513.33     98.30 o 
   1   3   5      974.60      859.07     26.10 o 
   2   3   5     1375.71     1332.76     52.63 o 
   3   3   5     2646.18     2506.54     71.34 o 
   4   3   5     1080.07     1048.07     54.15 o 
   5   3   5     4054.99     3994.80     98.52 o 
   6   3   5     1931.04     1945.86     78.08 o 
   7   3   5       75.96      110.48     31.97 o 
   8   3   5      603.46      630.49     58.94 o 
   9   3   5       98.12       54.37     36.10 o 
  10   3   5     3150.65     3178.57    176.16 o 
  11   3   5       87.33       16.31     58.50 o 
 -13   4   5       55.15      -48.72     62.64 o 
 -12   4   5     1291.30     1446.51    148.11 o 
 -12   4   5      142.41      168.99     74.82 o 
 -11   4   5        3.27      -24.36     95.26 o 
 -11   4   5        2.90       28.49     32.84 o 
 -10   4   5     4437.53     4491.98    103.74 o 
  -9   4   5      113.76      128.10     29.14 o 
  -8   4   5      533.99      509.14     43.06 o 
  -7   4   5      827.10      844.28     47.41 o 
  -6   4   5     3068.14     2859.52     69.38 o 
  -5   4   5     3179.90     3169.00     68.94 o 
  -4   4   5      696.61      668.12     37.41 o 
  -3   4   5     8234.99     7905.00     93.30 o 
  -2   4   5     1259.15     1295.13     41.11 o 
  -1   4   5     1004.58      978.91     35.45 o 
   0   4   5        1.86        7.39     11.31 o 
   1   4   5     4133.46     3791.89     52.63 o 
   2   4   5        7.20       -7.61     18.05 o 
   3   4   5     2912.14     3011.32     81.12 o 
   4   4   5     3087.84     3146.38     87.65 o 
   5   4   5    12028.71    12150.56    171.16 o 
   6   4   5      310.93      328.84     44.37 o 
   7   4   5      545.87      434.76     50.46 o 
   8   4   5     1589.64     1448.25     78.95 o 
   9   4   5      714.98      665.51     99.83 o 
  10   4   5       22.57       75.47     61.33 o 
  11   4   5       82.90       56.11     64.59 o 
 -12   5   5     2514.00     2664.22    194.65 o 
 -11   5   5        0.75      -24.58     30.23 o 
 -11   5   5        1.11        0.22    102.44 o 
 -10   5   5      219.08      193.35     34.15 o 
  -9   5   5        3.44      -20.88     23.05 o 
  -8   5   5     4124.58     3963.05     90.91 o 
  -7   5   5      724.40      733.80     47.85 o 
  -6   5   5       27.29       49.80     22.40 o 
  -5   5   5      402.52      299.91     30.45 o 
  -4   5   5     3451.96     3359.30     69.38 o 
  -3   5   5     2424.39     2387.79     57.42 o 
  -2   5   5     2459.46     2438.25     55.24 o 
  -1   5   5    22186.75    22130.82    191.39 o 
   0   5   5      328.95      297.09     24.58 o 
   1   5   5      145.98      173.34     18.27 o 
   2   5   5      162.62      163.12     16.31 o 
   3   5   5    14431.11    14790.42    177.03 o 
   4   5   5      244.01      285.13     37.41 o 
   5   5   5       16.01      -11.74     23.92 o 
   6   5   5      567.38      543.50     52.63 o 
   7   5   5     1286.43     1274.69     73.73 o 
   8   5   5      126.43       88.73     37.63 o 
   9   5   5       20.47       17.83     54.15 o 
  10   5   5     4530.71     4402.59    215.53 o 
 -12   6   5      406.41      483.04     61.98 o 
 -11   6   5        0.72       33.93     28.06 o 
 -10   6   5     2062.03     2193.57     79.60 o 
  -9   6   5      161.64      192.48     33.49 o 
  -8   6   5      102.12      117.23     28.93 o 
  -7   6   5      604.97      555.46     44.80 o 
  -6   6   5     5478.31     5311.90     97.87 o 
  -5   6   5     3176.61     2942.60     72.21 o 
  -4   6   5       47.85       43.06     19.57 o 
  -3   6   5      640.78      680.95     48.93 o 
  -2   6   5      975.77      937.80     40.24 o 
  -1   6   5    17394.08    17707.35    181.17 o 
   0   6   5        2.31        2.39     13.92 o 
   1   6   5    13065.70    13346.52    114.18 o 
   2   6   5       35.73       24.79     13.92 o 
   3   6   5      493.66      512.18     45.67 o 
   4   6   5      259.52      287.52     39.80 o 
   5   6   5     2969.11     2983.05     97.22 o 
   6   6   5     1136.46     1174.21     70.03 o 
   7   6   5      296.43      344.93     47.85 o 
   8   6   5     2874.16     2980.88    172.47 o 
   9   6   5      260.98      264.25     80.25 o 
  10   6   5      775.99      817.97    120.27 o 
 -12   7   5     1283.95     1407.58     90.04 o 
 -11   7   5        0.59        8.70     29.14 o 
 -10   7   5      860.18     1003.05     61.77 o 
  -9   7   5       23.66       -6.09     25.01 o 
  -8   7   5     3285.31     3452.39     90.47 o 
  -7   7   5     1201.84     1257.29     58.72 o 
  -6   7   5      471.02      451.72     40.45 o 
  -5   7   5       76.67       97.22     25.66 o 
  -4   7   5     4059.07     3915.64     99.39 o 
  -3   7   5      808.06      805.79     43.06 o 
  -2   7   5      146.45      130.93     22.84 o 
  -1   7   5    12241.48    12118.59    159.64 o 
   0   7   5      498.74      459.55     33.28 o 
   1   7   5     4083.17     4073.97     71.77 o 
   2   7   5       15.00        8.92     15.44 o 
   3   7   5     3831.85     3898.67    104.18 o 
   4   7   5      955.48      916.06     62.85 o 
   5   7   5     1668.21     1602.66     78.51 o 
   6   7   5     1040.51      921.27     67.20 o 
   7   7   5     1946.35     1792.09    133.32 o 
   8   7   5     1577.51     1721.19    137.67 o 
   9   7   5        8.50       12.61     58.94 o 
 -12   8   5     2054.12     2279.92    112.88 o 
 -11   8   5       37.10       -3.91     44.58 o 
 -10   8   5     2256.75     2374.96    105.05 o 
  -9   8   5       37.05       11.96     34.15 o 
  -8   8   5     1761.69     1764.69     87.43 o 
  -7   8   5        9.31       16.31     28.49 o 
  -6   8   5     6301.41     6175.98    111.14 o 
  -5   8   5      376.00      308.18     35.45 o 
  -4   8   5      490.59      486.74     39.15 o 
  -3   8   5     1473.48     1505.23     54.59 o 
  -2   8   5      664.68      674.64     41.11 o 
  -1   8   5    15682.17    14452.01    137.67 o 
   0   8   5        4.52        6.31     17.18 o 
   1   8   5     3012.73     2885.18     65.90 o 
   2   8   5      257.52      225.32     38.06 o 
   3   8   5     3518.17     3670.53    105.92 o 
   4   8   5      392.31      385.39     47.41 o 
   5   8   5     2170.24     2152.90     89.60 o 
   6   8   5      895.03     1051.33     70.25 o 
   7   8   5       54.66       96.78     62.64 o 
   8   8   5      147.03      172.47     68.94 o 
   9   8   5      511.86      460.42    100.04 o 
 -11   9   5       96.37       97.87     41.32 o 
 -10   9   5     1930.57     2157.69    103.96 o 
  -9   9   5       62.78       55.24     31.32 o 
  -8   9   5     1235.54     1158.12     61.77 o 
  -7   9   5      513.96      434.97     43.28 o 
  -6   9   5     2974.88     3025.24     82.86 o 
  -5   9   5      336.27      335.36     36.54 o 
  -4   9   5     2313.94     2232.50     68.94 o 
  -3   9   5     1738.41     1819.28     61.55 o 
  -2   9   5      304.60      281.43     31.54 o 
  -1   9   5     1502.81     1471.95     54.15 o 
   0   9   5      238.06      285.34     31.54 o 
   1   9   5     3804.87     3740.56     78.08 o 
   2   9   5        1.52      -20.23     24.58 o 
   3   9   5      654.07      635.93     56.33 o 
   4   9   5      363.87      356.46     47.19 o 
   5   9   5     1757.66     1729.24     85.91 o 
   6   9   5        3.45      -42.19     43.28 o 
   7   9   5      775.82      874.52    119.18 o 
   8   9   5     4191.72     3945.00    214.01 o 
 -11  10   5        0.67        8.05     35.89 o 
 -10  10   5      302.42      276.86     52.63 o 
  -9  10   5       10.19       -3.26     28.49 o 
  -8  10   5     3178.99     3035.03     92.21 o 
  -7  10   5      254.02      232.49     36.10 o 
  -6  10   5     1396.96     1360.16     61.55 o 
  -5  10   5     1595.76     1603.53     63.29 o 
  -4  10   5     2159.06     2190.96     70.25 o 
  -3  10   5       11.14       23.27     21.97 o 
  -2  10   5      597.94      588.52     43.28 o 
  -1  10   5     3441.87     3542.86     81.12 o 
   0  10   5        0.93      -13.05     19.14 o 
   1  10   5      838.62      736.85     62.20 o 
   2  10   5        1.86        2.39     26.97 o 
   3  10   5     2958.21     2949.12    103.96 o 
   4  10   5      104.67      106.13     37.41 o 
   5  10   5      838.44      827.54    111.35 o 
   6  10   5      968.62     1060.03    121.79 o 
   7  10   5      534.75      462.38     98.96 o 
 -10  11   5     2374.31     2118.54    110.48 o 
  -9  11   5      167.08      202.92     48.06 o 
  -8  11   5        0.38       -9.35     30.88 o 
  -7  11   5      463.95      450.42     45.89 o 
  -6  11   5     5195.76     5209.47    111.57 o 
  -5  11   5      213.68      209.66     34.58 o 
  -4  11   5      459.90      418.66     41.11 o 
  -3  11   5     3868.69     3832.34     90.69 o 
  -2  11   5      362.94      330.80     36.54 o 
  -1  11   5      749.57      746.42     47.41 o 
   0  11   5      106.66       90.91     25.66 o 
   1  11   5     2307.79     2509.80     97.22 o 
   2  11   5       15.41      -13.70     28.71 o 
   3  11   5        8.46       38.50     32.62 o 
   4  11   5      369.65      338.84     51.54 o 
   5  11   5     2243.33     2184.87    155.72 o 
   6  11   5      126.28      174.86     71.99 o 
   7  11   5      211.51      205.31     82.86 o 
 -10  12   5      294.46      249.89     55.02 o 
  -9  12   5        1.40        6.09     34.80 o 
  -8  12   5     1205.64     1140.50     83.51 o 
  -7  12   5       64.43       29.58     34.36 o 
  -6  12   5       24.28       16.31     27.40 o 
  -5  12   5      926.83      958.68     58.07 o 
  -4  12   5     1888.23     1860.82     71.55 o 
  -3  12   5      959.07      978.26     56.33 o 
  -2  12   5        0.60      -27.84     21.97 o 
  -1  12   5     2992.77     2973.26     83.30 o 
   0  12   5      174.48      157.46     40.67 o 
   1  12   5      113.35       62.42     35.23 o 
   2  12   5        1.20      -19.57     28.93 o 
   3  12   5     2259.76     2404.10    103.52 o 
   4  12   5      412.05      431.49     91.56 o 
   5  12   5        0.61       24.79     59.16 o 
   6  12   5       74.37       30.88     61.33 o 
  -9  13   5       12.69        3.91     36.54 o 
  -8  13   5     1104.96     1048.94     83.51 o 
  -7  13   5        2.46      -27.19     30.88 o 
  -6  13   5     2352.41     2220.32    104.39 o 
  -5  13   5     1629.97     1595.48     71.12 o 
  -4  13   5      268.13      249.89     38.06 o 
  -3  13   5      980.89      939.33     56.76 o 
  -2  13   5      620.32      587.87     50.02 o 
  -1  13   5     1547.92     1545.03     86.78 o 
   0  13   5       40.53       -8.70     31.32 o 
   1  13   5      757.71      792.96     71.34 o 
   2  13   5       10.99      -25.88     31.32 o 
   3  13   5      364.09      378.64     88.52 o 
   4  13   5       49.99       42.63     62.42 o 
   5  13   5     1760.55     1933.24    161.16 o 
  -8  14   5      293.71      288.61     57.20 o 
  -7  14   5      821.67      915.40     83.73 o 
  -6  14   5      926.04      841.46     76.56 o 
  -5  14   5        0.40       -1.52     31.75 o 
  -4  14   5      793.29      861.25     57.85 o 
  -3  14   5     1491.17     1397.35     68.07 o 
  -2  14   5        1.79      -29.36     24.36 o 
  -1  14   5      306.03      257.29     49.80 o 
   0  14   5      138.59      141.37     43.93 o 
   1  14   5     1789.51     1776.43     96.56 o 
   2  14   5       24.24       57.85     39.80 o 
   3  14   5     1662.60     1533.94    141.58 o 
  -7  15   5      289.88      260.55     55.46 o 
  -6  15   5      732.07      668.34     73.95 o 
  -5  15   5      839.61      719.45     73.51 o 
  -4  15   5      265.67      166.81     45.45 o 
  -3  15   5        7.52       -7.83     26.10 o 
  -2  15   5      188.64      194.22     48.72 o 
  -1  15   5      849.71      955.86     79.17 o 
   0  15   5      134.03       91.13     41.11 o 
   1  15   5        4.22      -28.27     36.54 o 
   2  15   5       65.38       18.92     61.98 o 
  -4  16   5       15.42       15.22     36.76 o 
  -3  16   5     1647.77     1711.40    147.24 o 
  -2  16   5      196.10      188.13     50.24 o 
  -1  16   5       16.87        7.18     38.71 o 
   1 -18   6      683.89      648.33    110.05 o 
   2 -18   6     1193.00     1209.88    133.75 o 
   3 -18   6       20.82       28.06     60.46 o 
  -2 -17   6      204.96      202.26     75.25 o 
  -1 -17   6      522.21      576.78    100.26 o 
   0 -17   6      424.79      355.37     84.38 o 
   1 -17   6      571.23      643.11    102.65 o 
   2 -17   6      610.83      676.60    108.74 o 
   3 -17   6     1140.14     1189.44     83.08 o 
   4 -17   6     2647.72     2820.81    176.82 o 
   4 -17   6     2461.22     2406.28    166.38 o 
   5 -17   6      272.39      189.65    108.74 o 
   5 -17   6       56.96       50.67     61.33 o 
   6 -17   6      115.90       82.21     64.38 o 
   6 -17   6      115.90      141.37    115.92 o 
  -4 -16   6      807.61      657.03    103.31 o 
  -3 -16   6       66.34       59.37     55.46 o 
  -2 -16   6     4077.74     3943.91    193.13 o 
  -1 -16   6       14.88       -9.57     48.72 o 
   0 -16   6      252.79      250.11     73.29 o 
   1 -16   6      289.60      312.75     77.21 o 
   2 -16   6     2430.38     2485.44    103.09 o 
   3 -16   6     1319.85     1248.38    128.75 o 
   3 -16   6      406.88      459.33     86.99 o 
   4 -16   6        3.47       29.58     51.76 o 
   4 -16   6      638.34      592.87    110.27 o 
   5 -16   6     1568.66     1513.49    132.67 o 
   5 -16   6     1591.28     1636.81    145.06 o 
   6 -16   6       40.50       53.50     39.58 o 
   7 -16   6      223.91      281.21     56.11 o 
  -5 -15   6      112.18      131.36     45.24 o 
  -4 -15   6     1639.92     1558.29     89.39 o 
  -3 -15   6       20.97       -1.96     44.15 o 
  -2 -15   6      693.38      696.61    100.91 o 
  -1 -15   6      317.69      362.33     78.30 o 
   0 -15   6     1847.02     1894.09    137.89 o 
   1 -15   6     1505.85     1523.71    125.49 o 
   2 -15   6        3.15        4.13     28.71 o 
   3 -15   6      467.19      447.37     84.60 o 
   3 -15   6      486.40      438.67    101.35 o 
   4 -15   6     1664.90     1605.49     87.86 o 
   5 -15   6     1571.33     1559.82     88.73 o 
   6 -15   6       17.13        8.26     33.71 o 
   7 -15   6     1865.45     1879.96    103.09 o 
   8 -15   6      554.16      707.70    142.67 o 
   8 -15   6       11.53      -28.93     50.02 o 
  -6 -14   6      213.16      253.37     51.11 o 
  -5 -14   6      308.24      320.36     52.41 o 
  -4 -14   6     2563.56     2685.31    107.87 o 
  -3 -14   6      217.48      190.52     42.41 o 
  -2 -14   6     6847.92     6559.62    224.23 o 
  -1 -14   6        2.45       86.78     50.67 o 
   0 -14   6       19.59       63.29     48.72 o 
   1 -14   6      116.57       80.04     31.54 o 
   2 -14   6     2143.23     2141.38     90.26 o 
   3 -14   6      746.84      749.68     63.72 o 
   4 -14   6      768.32      724.45     65.25 o 
   5 -14   6      633.15      585.04     62.64 o 
   6 -14   6      480.10      435.41     57.42 o 
   7 -14   6     1665.70     1826.67    154.20 o 
   7 -14   6     1492.57     1417.58    127.66 o 
   8 -14   6      510.10      500.65     81.78 o 
   9 -14   6      582.71      705.75     88.30 o 
  -7 -13   6     1139.05     1128.54    125.92 o 
  -6 -13   6      965.62     1040.68     77.86 o 
  -5 -13   6      222.39      222.27     46.76 o 
  -4 -13   6      198.08      215.09     43.93 o 
  -3 -13   6       16.62       50.89     31.97 o 
  -2 -13   6     1190.80     1295.13     73.29 o 
  -1 -13   6      167.37      182.69     59.37 o 
   0 -13   6     2305.75     2520.02     86.78 o 
   1 -13   6      173.78      174.86     35.67 o 
   2 -13   6     1930.31     1888.44     81.78 o 
   3 -13   6        2.14        4.57     25.88 o 
   4 -13   6     1092.65     1107.23     70.68 o 
   5 -13   6     2997.36     2944.56    108.31 o 
   6 -13   6      878.49      748.37     79.82 o 
   7 -13   6      684.18      747.29     79.38 o 
   8 -13   6      508.59      416.05     73.73 o 
   9 -13   6     1568.80     1578.30    105.70 o 
  10 -13   6      182.99      169.20     73.95 o 
  -8 -12   6     1265.61     1287.31    134.62 o 
  -7 -12   6     1186.23     1170.73     81.56 o 
  -6 -12   6      124.63      130.71     39.37 o 
  -5 -12   6      263.58      257.07     46.54 o 
  -4 -12   6     4438.19     4337.13    123.32 o 
  -3 -12   6       13.87      -13.27     27.62 o 
  -2 -12   6       38.16       30.45     27.84 o 
  -1 -12   6        7.30       27.84     26.53 o 
   0 -12   6     7189.49     7272.98    133.32 o 
   1 -12   6      465.96      525.67     50.89 o 
   2 -12   6     1519.42     1679.22     76.12 o 
   3 -12   6     2356.80     2339.51     89.17 o 
   4 -12   6     2388.84     2502.84     94.39 o 
   5 -12   6     1036.71      930.63    110.05 o 
   5 -12   6      278.97      230.10     59.59 o 
   6 -12   6      131.70      118.53     60.90 o 
   7 -12   6     5670.58     5303.64    152.24 o 
   8 -12   6     1200.94     1201.62     92.65 o 
   9 -12   6       65.81        4.78     68.51 o 
  10 -12   6      782.04      851.68     96.13 o 
  -9 -11   6     2396.20     2113.97    165.51 o 
  -8 -11   6       68.42       32.84     37.19 o 
  -7 -11   6      963.60      863.21     73.08 o 
  -6 -11   6     1144.93     1073.73     73.51 o 
  -5 -11   6      752.24      740.76     63.94 o 
  -4 -11   6       23.06       23.92     28.71 o 
  -3 -11   6       54.82       27.84     26.75 o 
  -2 -11   6     1909.65     1809.06     76.99 o 
  -1 -11   6      312.34      308.61     29.58 o 
   0 -11   6       11.16        1.96     18.05 o 
   1 -11   6      303.84      253.81     36.54 o 
   2 -11   6     7512.53     7975.90    143.32 o 
   3 -11   6      560.67      528.49     50.24 o 
   4 -11   6      370.39      301.65     86.56 o 
   4 -11   6      246.23      195.74     55.46 o 
   5 -11   6     7103.82     6817.56    210.96 o 
   5 -11   6     7336.31     7523.74    224.88 o 
   6 -11   6     2486.06     2517.19    107.87 o 
   7 -11   6     1421.39     1254.90     90.04 o 
   8 -11   6      423.98      414.31     77.21 o 
   9 -11   6     2639.40     2610.50    178.12 o 
   9 -11   6     2625.28     2654.65    157.68 o 
  10 -11   6       67.61      105.26     41.32 o 
  11 -11   6        5.00        1.96     36.97 o 
  -9 -10   6        7.52      -22.84     56.33 o 
  -8 -10   6      190.60      222.05     46.98 o 
  -7 -10   6     1490.19     1471.52     83.08 o 
  -6 -10   6     1079.02     1081.78     71.12 o 
  -5 -10   6       50.78       51.76     29.58 o 
  -4 -10   6     1538.20     1521.54     74.38 o 
  -3 -10   6     1138.29     1173.12     65.46 o 
  -2 -10   6     1669.32     1776.65     73.08 o 
  -1 -10   6       27.38       33.49     17.62 o 
   0 -10   6     9740.04    10358.69    109.61 o 
   1 -10   6      685.72      678.78     36.10 o 
   2 -10   6      126.32      134.41     30.23 o 
   3 -10   6     1775.50     1753.38     73.95 o 
   4 -10   6     2077.89     2155.30    121.58 o 
   4 -10   6     2849.64     2699.23    139.84 o 
   5 -10   6      711.57      724.45    102.87 o 
   5 -10   6      318.40      289.91     61.11 o 
   6 -10   6        8.71       -3.70     36.97 o 
   6 -10   6      117.41      198.35     88.30 o 
   7 -10   6     3301.28     3160.09    109.40 o 
   8 -10   6      188.66      205.96     43.50 o 
   9 -10   6      848.57      891.70     72.64 o 
  10 -10   6       61.25       93.52     40.24 o 
  11 -10   6     1471.40     1434.54    128.53 o 
  11 -10   6     2202.56     2261.65    178.12 o 
 -10  -9   6       26.40       67.86     68.73 o 
  -9  -9   6     2270.63     2170.30    101.78 o 
  -8  -9   6     1498.50     1504.79     84.38 o 
  -7  -9   6       60.07       65.46     33.71 o 
  -6  -9   6     1342.46     1272.73     73.08 o 
  -5  -9   6      730.91      793.83     61.11 o 
  -4  -9   6     1963.89     2033.72     81.56 o 
  -3  -9   6        0.01       -9.57     23.27 o 
  -2  -9   6     4919.42     4702.50     70.90 o 
  -1  -9   6       52.16       69.16     17.40 o 
   0  -9   6     5743.77     6138.35     80.91 o 
   1  -9   6      293.92      289.04     23.92 o 
   2  -9   6     6447.84     6755.36    121.58 o 
   3  -9   6     2482.42     2544.81     82.43 o 
   4  -9   6      356.40      335.15     41.11 o 
   5  -9   6      919.95      877.56     60.24 o 
   6  -9   6     1777.86     1712.49     80.25 o 
   7  -9   6       34.20       13.05     27.84 o 
   8  -9   6       10.31      -21.10     27.40 o 
   9  -9   6     3354.67     3087.23    113.96 o 
  10  -9   6       19.88      -22.62     70.47 o 
  11  -9   6     1052.81     1142.68    132.23 o 
 -10  -8   6      430.74      491.52    100.04 o 
  -9  -8   6     1132.52     1089.83     78.08 o 
  -8  -8   6      290.40      253.37     46.32 o 
  -7  -8   6     1692.99     1720.97     83.73 o 
  -6  -8   6     3911.99     3864.31    112.66 o 
  -5  -8   6     1120.03     1126.80     67.42 o 
  -4  -8   6      691.59      683.13     54.37 o 
  -3  -8   6     1050.37     1085.48     60.68 o 
  -2  -8   6     7695.68     7847.58     83.51 o 
  -1  -8   6        3.36       -6.52     13.48 o 
   0  -8   6     5298.14     5848.22     75.03 o 
   1  -8   6      685.21      691.61     30.23 o 
   2  -8   6      282.65      242.28     31.75 o 
   3  -8   6       47.42       45.67     23.27 o 
   4  -8   6     1148.75     1023.49     58.50 o 
   5  -8   6     2488.50     2428.68     84.82 o 
   6  -8   6       34.54       36.76     28.27 o 
   7  -8   6     1898.21     1865.17     82.65 o 
   8  -8   6      531.85      455.64     53.07 o 
   9  -8   6     4340.88     4496.76    130.49 o 
  10  -8   6       93.41      123.10     91.13 o 
  11  -8   6     1459.21     1487.61    133.75 o 
 -11  -7   6     3171.15     2955.87    193.56 o 
 -10  -7   6       32.86       -5.87     31.97 o 
  -9  -7   6     1297.41     1325.37     82.21 o 
  -8  -7   6     1025.17     1127.02     73.73 o 
  -7  -7   6     5563.99     5264.27    131.14 o 
  -6  -7   6       93.57       95.69     32.41 o 
  -5  -7   6      396.52      446.50     47.19 o 
  -4  -7   6     4789.79     4854.53    109.61 o 
  -3  -7   6       21.05       -4.78     20.88 o 
  -2  -7   6      913.71      887.56     31.54 o 
  -1  -7   6        8.60       -8.70     11.96 o 
   0  -7   6    10453.71    10681.66     93.74 o 
   1  -7   6       48.57       57.20     12.83 o 
   2  -7   6      174.40       85.04     22.40 o 
   3  -7   6     5120.62     5094.41    102.44 o 
   4  -7   6     1256.79     1149.64     58.72 o 
   5  -7   6     1129.74     1089.61     60.68 o 
   6  -7   6     1510.82     1387.57     69.60 o 
   7  -7   6     7969.98     7901.74    150.50 o 
   8  -7   6        1.48        0.22     26.10 o 
   9  -7   6      193.41      199.00     90.69 o 
  10  -7   6       83.45      -40.89     81.99 o 
  12  -7   6       99.78        3.26    104.39 o 
 -11  -6   6        3.22        3.26     35.67 o 
 -10  -6   6      220.21      294.69     51.11 o 
  -9  -6   6     4522.34     4515.90    133.54 o 
  -8  -6   6     1103.98     1143.55     72.64 o 
  -7  -6   6      291.72      258.16     40.45 o 
  -6  -6   6     2544.59     2712.93     92.65 o 
  -5  -6   6     2126.20     2130.72     79.17 o 
  -4  -6   6       28.00       65.68     25.88 o 
  -3  -6   6      286.10      231.84     31.97 o 
  -2  -6   6    10886.38    10994.40    134.41 o 
  -1  -6   6      124.65      133.54     16.31 o 
   0  -6   6      481.21      577.65     27.62 o 
   1  -6   6      555.62      547.63     24.58 o 
   2  -6   6       22.32       16.31     17.83 o 
   3  -6   6      250.96      279.04     31.54 o 
   4  -6   6     1887.29     1988.92     68.29 o 
   5  -6   6     5528.59     5145.09     62.85 o 
   6  -6   6     3061.31     2967.39     89.39 o 
   7  -6   6      397.64      341.45     43.06 o 
   8  -6   6      597.23      523.06     52.20 o 
   9  -6   6     6479.48     6375.41    219.44 o 
   9  -6   6     9699.22     9622.06    242.72 o 
  10  -6   6       14.23      123.10     88.52 o 
  11  -6   6      586.72      828.41    125.92 o 
  12  -6   6      577.51      440.19     89.17 o 
 -11  -5   6     4564.19     4507.20    145.50 o 
 -10  -5   6        1.71       28.06     33.28 o 
  -9  -5   6       90.79       91.13     36.10 o 
  -8  -5   6      179.03      131.14     36.76 o 
  -7  -5   6     6431.00     6391.51    138.97 o 
  -6  -5   6      458.39      438.02     47.41 o 
  -5  -5   6        0.58       -6.09     23.05 o 
  -4  -5   6     7916.88     8120.09    130.06 o 
  -3  -5   6     4256.77     4565.70     93.30 o 
  -2  -5   6     6851.24     7207.95     64.81 o 
  -1  -5   6      269.31      242.93     18.92 o 
   0  -5   6    14591.81    14451.79     96.78 o 
   1  -5   6      848.18      885.61     27.40 o 
   2  -5   6     3295.58     3355.82     74.38 o 
   3  -5   6      228.56      197.70     27.19 o 
   4  -5   6     9411.40     9631.41     78.30 o 
   5  -5   6     3621.64     3475.22     58.94 o 
   6  -5   6      366.20      387.56     30.01 o 
   7  -5   6    10466.97    10278.22    117.44 o 
   8  -5   6      557.20      613.75     71.55 o 
   9  -5   6      298.31      311.66     60.24 o 
  10  -5   6        2.25       -0.87     39.58 o 
  11  -5   6     2349.69     2337.98    152.89 o 
  12  -5   6       39.36       22.40     51.76 o 
 -12  -4   6       51.40      128.53     46.11 o 
 -11  -4   6     1158.88     1012.84     79.17 o 
 -10  -4   6      110.54       91.78     38.06 o 
  -9  -4   6     3323.39     3376.05    113.53 o 
  -8  -4   6      269.81      262.51     43.28 o 
  -7  -4   6     1639.33     1686.39     78.08 o 
  -6  -4   6     1961.39     1992.40     78.30 o 
  -5  -4   6     2719.18     2840.81     83.95 o 
  -4  -4   6     5702.25     6324.30    112.88 o 
  -3  -4   6     2793.79     3043.08     76.34 o 
  -2  -4   6     4765.17     4908.03     53.94 o 
  -1  -4   6      350.76      394.52     28.93 o 
   0  -4   6     8235.30     8615.31     73.73 o 
   1  -4   6      209.02      223.79     22.40 o 
   2  -4   6    18957.32    18972.47     95.69 o 
   3  -4   6     3837.21     3691.19     49.15 o 
   4  -4   6      936.28     1062.64     33.93 o 
   5  -4   6     7692.24     7713.83     86.78 o 
   6  -4   6     2049.77     2093.96     61.77 o 
   7  -4   6     3177.83     3197.93     80.69 o 
   8  -4   6      485.31      509.79     38.93 o 
   9  -4   6     3738.64     3777.97    168.99 o 
  10  -4   6       42.91       44.80     47.63 o 
  11  -4   6       35.03       58.50     51.11 o 
  12  -4   6       41.95       -4.78     47.85 o 
 -12  -3   6     1805.40     2215.97    169.64 o 
 -11  -3   6     3239.47     3355.82    123.53 o 
 -10  -3   6       94.30      118.31     40.02 o 
  -9  -3   6     1580.88     1372.56     77.64 o 
  -8  -3   6        0.82       25.23     28.71 o 
  -7  -3   6     1801.21     2003.71     82.21 o 
  -6  -3   6     2515.67     2625.72     85.69 o 
  -5  -3   6      215.14      185.08     32.19 o 
  -4  -3   6     2780.17     2903.02     77.21 o 
  -3  -3   6     3615.40     3758.17     45.45 o 
  -2  -3   6    11240.33    11739.73     82.65 o 
  -1  -3   6      861.93      842.54     28.93 o 
   0  -3   6     6995.80     6602.25     65.46 o 
   1  -3   6     4234.48     4323.42     52.63 o 
   2  -3   6      313.36      473.25     25.01 o 
   3  -3   6     1057.34     1007.62     31.75 o 
   4  -3   6     8024.39     7808.00     81.12 o 
   5  -3   6     1938.27     1821.24     47.19 o 
   6  -3   6       59.93       59.16     19.14 o 
   7  -3   6      447.06      411.92     33.28 o 
   8  -3   6      371.99      319.27     32.41 o 
  10  -3   6      214.27      113.75     54.81 o 
  11  -3   6     1969.46     1882.57    140.28 o 
  12  -3   6      152.61      136.15     61.98 o 
 -12  -2   6     1729.79     2252.29    125.06 o 
 -11  -2   6     4830.02     4595.28    188.78 o 
 -10  -2   6       18.59       47.63     34.80 o 
  -9  -2   6     1503.82     1446.07     79.17 o 
  -8  -2   6      232.22      189.43     39.80 o 
  -7  -2   6     3232.14     3166.39     95.48 o 
  -6  -2   6     1129.53     1122.02     38.50 o 
  -5  -2   6     3232.32     3334.51     53.94 o 
  -4  -2   6    11471.57    12264.96     91.78 o 
  -3  -2   6       21.49       13.27     10.66 o 
  -2  -2   6     5293.98     5052.66     58.94 o 
  -1  -2   6      659.27      610.70     35.02 o 
   0  -2   6     7097.77     6054.18     62.42 o 
   1  -2   6        0.37        3.26     10.44 o 
   2  -2   6    24179.44    25150.85    124.62 o 
   3  -2   6     1721.20     1652.90     38.93 o 
   4  -2   6     9852.52     9939.37     91.34 o 
   5  -2   6      313.44      329.49     26.75 o 
   6  -2   6     1533.08     1507.62     57.42 o 
   7  -2   6     4533.29     4542.22     79.82 o 
   8  -2   6       99.22      130.93     34.15 o 
   9  -2   6      845.93      971.30     67.86 o 
  10  -2   6       33.12       32.84     32.84 o 
  11  -2   6     1463.35     1632.89    132.45 o 
  12  -2   6        5.72       -7.61     44.37 o 
 -12  -1   6       36.31       73.08     41.54 o 
 -11  -1   6       26.87       63.51     38.93 o 
 -10  -1   6      247.86      249.24     46.54 o 
  -9  -1   6     2958.40     2705.76     99.39 o 
  -8  -1   6     3409.24     3432.60    145.06 o 
  -7  -1   6     2142.66     2285.14     58.72 o 
  -6  -1   6     4646.85     4891.28     75.03 o 
  -5  -1   6     3614.80     3623.77     60.68 o 
  -4  -1   6      343.96      318.18     24.14 o 
  -3  -1   6     4968.23     4897.81     62.85 o 
  -2  -1   6     6622.29     5699.46     62.42 o 
  -1  -1   6       16.79       27.19     11.96 o 
   0  -1   6     8102.09     8111.39     72.86 o 
   1  -1   6       21.67       24.79     11.31 o 
   2  -1   6    18863.69    17786.74    102.22 o 
   3  -1   6       15.72       21.10     11.53 o 
   4  -1   6     3582.83     3650.52     56.11 o 
   5  -1   6     5107.43     4961.53     69.38 o 
   6  -1   6      526.90      483.47     32.41 o 
   7  -1   6      183.65      166.38     35.02 o 
   8  -1   6     1104.24     1135.06     65.68 o 
   9  -1   6     8463.45     8278.42    164.64 o 
  10  -1   6       35.11       15.22     31.75 o 
  11  -1   6      567.42      581.34     65.03 o 
 -12   0   6       21.40       80.69     43.28 o 
 -11   0   6     3436.57     3693.80    127.88 o 
 -10   0   6        0.52       54.81     32.19 o 
  -9   0   6      219.25      181.82     40.24 o 
  -8   0   6      324.43      311.01     33.28 o 
  -7   0   6     4598.75     4552.87     81.78 o 
  -6   0   6     1338.43     1384.74     46.98 o 
  -5   0   6     1312.36     1302.09     43.06 o 
  -4   0   6     1249.04      978.47     36.10 o 
  -3   0   6      603.69      531.10     38.93 o 
  -2   0   6        7.76       23.71     12.40 o 
  -1   0   6       13.33       12.18     11.96 o 
   0   0   6    11795.58    11227.55     84.60 o 
   1   0   6       24.50       27.84     11.09 o 
   2   0   6      319.50      325.58     19.57 o 
   3   0   6     1352.97     1185.09     29.14 o 
   4   0   6     8417.81     8119.22     73.29 o 
   5   0   6      230.73      213.14     20.44 o 
   6   0   6     1143.69     1096.57     60.03 o 
   7   0   6     4175.71     4186.41    108.74 o 
   8   0   6      441.42      407.14     48.28 o 
   9   0   6        8.55       30.01     29.80 o 
  10   0   6        5.49      -18.92     30.45 o 
  11   0   6     2766.14     2825.81    115.27 o 
 -12   1   6       24.75       61.33     40.02 o 
 -11   1   6     1432.62     1480.43     89.39 o 
 -10   1   6        9.02        1.30     31.32 o 
  -9   1   6     4155.41     4358.66     91.78 o 
  -8   1   6     2164.47     2232.29     66.55 o 
  -7   1   6      635.59      749.03     42.63 o 
  -6   1   6     5419.38     5342.35     84.38 o 
  -5   1   6     9632.69     9229.49    136.58 o 
  -4   1   6     2452.71     2489.36     53.50 o 
  -3   1   6      694.17      678.34     32.62 o 
  -2   1   6    21168.09    20690.19    128.75 o 
  -1   1   6       83.15       80.25     14.35 o 
   0   1   6      569.35      635.28     27.19 o 
   1   1   6        8.24        2.17      9.13 o 
   2   1   6     6996.70     6468.28     97.65 o 
   3   1   6      697.76      797.09     45.89 o 
   4   1   6      102.60       86.34     24.58 o 
   5   1   6     3667.21     3636.38     93.08 o 
   6   1   6     2454.00     2486.96     83.95 o 
   7   1   6     1773.79     1749.03     77.64 o 
   8   1   6      220.51      200.09     40.24 o 
   9   1   6     6602.82     6328.87    151.15 o 
  10   1   6       18.79        8.26     32.84 o 
  11   1   6        0.92       59.37     60.24 o 
 -12   2   6      223.88      239.02     53.50 o 
 -11   2   6     2094.36     2091.79    103.09 o 
 -10   2   6       11.54       33.71     33.93 o 
  -9   2   6        3.15       29.14     21.10 o 
  -8   2   6     1893.62     2065.04     86.56 o 
  -7   2   6     7384.80     7425.44    108.31 o 
  -6   2   6     3309.03     3438.03     71.99 o 
  -5   2   6      150.89      150.28     22.40 o 
  -4   2   6     2713.33     2524.15     56.33 o 
  -3   2   6     1459.14     1332.54     41.54 o 
  -2   2   6     1244.52      998.05     35.89 o 
  -1   2   6      230.08      262.07     21.75 o 
   0   2   6     7222.42     6769.50     68.94 o 
   1   2   6      382.39      344.28     19.79 o 
   2   2   6     2689.78     2769.48     70.68 o 
   3   2   6     1092.85     1150.72     54.59 o 
   4   2   6     8700.06     8314.31    129.84 o 
   5   2   6      374.02      259.03     36.97 o 
   6   2   6        4.82        2.83     25.01 o 
   7   2   6     1291.54     1217.49     69.81 o 
   8   2   6      502.94      458.03     54.15 o 
   9   2   6      204.45      254.68     45.67 o 
  10   2   6       26.56       84.38     38.06 o 
  11   2   6     1310.12     1526.98    136.80 o 
 -12   3   6      394.40      485.43    115.27 o 
 -12   3   6      393.96      453.24     95.69 o 
 -11   3   6     1738.65     1613.97    141.58 o 
 -11   3   6     1361.05     1410.19    131.14 o 
 -10   3   6       10.12       -7.39     48.93 o 
  -9   3   6     1948.09     1992.18    141.58 o 
  -9   3   6      549.96      628.32     56.33 o 
  -8   3   6     2028.86     2038.29     67.64 o 
  -7   3   6     2636.53     2753.39     72.21 o 
  -6   3   6       83.49       68.94     22.18 o 
  -5   3   6     3446.80     3374.31     70.25 o 
  -4   3   6     4326.89     3935.86     71.55 o 
  -3   3   6      318.31      313.40     26.32 o 
  -2   3   6     4867.14     4728.38     69.81 o 
  -1   3   6      631.96      598.74     29.80 o 
   0   3   6     2017.27     1747.29     40.45 o 
   1   3   6       72.32       85.25     12.18 o 
   2   3   6     5583.50     5345.83     99.39 o 
   3   3   6     2288.52     2241.20     71.99 o 
   4   3   6     2509.94     2379.96     78.30 o 
   5   3   6       10.12       46.32     27.19 o 
   6   3   6     1869.92     2036.98     82.21 o 
   7   3   6     1939.34     2006.75     85.47 o 
   8   3   6      203.90      187.91     41.11 o 
   9   3   6     1440.26     1374.52     83.08 o 
  10   3   6      387.45      389.08     87.21 o 
  11   3   6     1470.76     1449.33    138.97 o 
 -12   4   6        1.64      -34.15     73.51 o 
 -11   4   6     2079.69     2154.64    117.44 o 
 -10   4   6       22.17       23.27     50.46 o 
  -9   4   6     2813.62     2860.82     98.96 o 
  -9   4   6     2817.34     2807.54    159.42 o 
  -8   4   6       42.17       36.10     24.14 o 
  -7   4   6     2665.13     2664.65     73.29 o 
  -6   4   6     3578.07     3605.72     79.82 o 
  -5   4   6     5831.26     5749.92     92.43 o 
  -4   4   6        1.86        2.17     16.75 o 
  -3   4   6      575.50      628.54     36.97 o 
  -2   4   6    13246.87    12800.41    116.57 o 
  -1   4   6      507.25      540.67     31.54 o 
   0   4   6      952.99      904.75     32.84 o 
   1   4   6      247.74      260.33     21.31 o 
   2   4   6     5499.61     5292.33    105.26 o 
   3   4   6      102.00       86.78     26.32 o 
   4   4   6     3210.64     3041.99     90.69 o 
   5   4   6     2887.28     2714.89     90.26 o 
   6   4   6      197.41      165.51     35.02 o 
   7   4   6       90.81       80.25     31.32 o 
   8   4   6      580.17      429.32     54.37 o 
   9   4   6     2218.64     2210.97    150.94 o 
  10   4   6       65.14       50.02     62.85 o 
 -12   5   6      146.30      100.48     81.56 o 
 -11   5   6     2660.57     2799.06    116.14 o 
 -11   5   6     2655.99     2589.62    163.77 o 
 -10   5   6        7.02       -4.13     29.80 o 
 -10   5   6       25.27       24.58     92.43 o 
  -9   5   6        7.50       33.93     24.79 o 
  -8   5   6       94.72      115.70     28.27 o 
  -7   5   6     7249.34     7082.68    115.92 o 
  -6   5   6      453.41      467.60     39.37 o 
  -5   5   6      344.97      321.23     33.28 o 
  -4   5   6     5915.30     5675.54     91.13 o 
  -3   5   6     1159.33     1116.14     44.80 o 
  -2   5   6        2.07       -2.39     15.22 o 
  -1   5   6     1531.37     1536.33     61.98 o 
   0   5   6     4468.80     5357.79     73.29 o 
   1   5   6      348.71      341.02     25.88 o 
   2   5   6     1876.56     1763.60     37.41 o 
   3   5   6      886.37      776.86     53.07 o 
   4   5   6     8138.53     8556.59    148.54 o 
   5   5   6     1396.94     1436.28     72.42 o 
   6   5   6     1119.38     1035.67     67.86 o 
   7   5   6     1783.84     1769.47     84.60 o 
   8   5   6        2.90       -5.44     29.36 o 
   9   5   6      129.30       74.38     61.33 o 
  10   5   6      384.74      324.93     87.65 o 
 -12   6   6      291.42      281.21     86.34 o 
 -11   6   6        9.21       24.79     27.62 o 
 -10   6   6       36.73       17.83     26.32 o 
  -9   6   6     6783.92     6594.21    125.49 o 
  -8   6   6       30.72       33.28     25.45 o 
  -7   6   6      207.08      229.01     34.15 o 
  -6   6   6     1228.58     1204.01     55.68 o 
  -5   6   6     3370.48     3280.14     77.86 o 
  -4   6   6     1733.49     1611.36     55.89 o 
  -3   6   6       75.64       56.33     19.57 o 
  -2   6   6     6648.09     6393.90     91.13 o 
  -1   6   6        0.98        4.57     14.35 o 
   0   6   6       13.77       33.06     15.88 o 
   1   6   6      287.28      299.04     25.66 o 
   2   6   6     8883.72     8908.70    145.93 o 
   3   6   6      954.02      947.37     61.11 o 
   4   6   6      243.62      305.35     43.28 o 
   5   6   6     1421.41     1449.33     76.12 o 
   6   6   6     1634.68     1639.85     81.56 o 
   7   6   6      213.43      148.54     40.24 o 
   8   6   6      413.21      411.49     86.56 o 
   9   6   6     1324.79     1299.27    132.01 o 
 -12   7   6       85.44       81.99     33.93 o 
 -11   7   6     3441.21     3436.95    104.61 o 
 -10   7   6      204.89      184.21     36.54 o 
  -9   7   6     1283.76     1366.47     66.77 o 
  -8   7   6      147.85       71.55     29.14 o 
  -7   7   6     6229.06     6158.14    114.83 o 
  -6   7   6      544.63      474.77     42.41 o 
  -5   7   6      211.53      194.22     30.67 o 
  -4   7   6     1888.79     1975.87     78.30 o 
  -3   7   6     1248.87     1252.94     50.67 o 
  -2   7   6      735.44      749.90     41.54 o 
  -1   7   6      143.86      141.58     22.84 o 
   0   7   6     7012.98     6627.04     92.43 o 
   1   7   6        2.18       -5.65     15.22 o 
   2   7   6       26.00       18.92     26.10 o 
   3   7   6      660.80      639.19     55.89 o 
   4   7   6     4351.77     4542.65    119.40 o 
   5   7   6     1349.07     1344.50     75.69 o 
   6   7   6        7.27       29.58     31.97 o 
   7   7   6     2600.83     2394.97    102.65 o 
   8   7   6      457.94      446.94     92.87 o 
   9   7   6      786.77      935.41    129.19 o 
 -12   8   6      880.16      738.37    102.44 o 
 -11   8   6     1505.78     1588.74     94.61 o 
 -10   8   6      112.32       79.60     33.49 o 
  -9   8   6     3109.66     3008.06     93.30 o 
  -8   8   6      773.65      818.19     56.98 o 
  -7   8   6     1029.84     1038.07     69.81 o 
  -6   8   6      636.47      597.00     57.42 o 
  -5   8   6     1330.70     1273.82     58.29 o 
  -4   8   6     1039.49     1070.25     52.41 o 
  -3   8   6      110.53      105.48     25.45 o 
  -2   8   6     4424.64     4391.71     84.82 o 
  -1   8   6     1582.02     1544.59     52.85 o 
   0   8   6     4782.22     4905.42     86.34 o 
   1   8   6      172.58      170.73     24.58 o 
   2   8   6     3700.26     3815.16    108.74 o 
   3   8   6      130.28      100.26     33.93 o 
   4   8   6      563.43      616.36     58.72 o 
   5   8   6       76.62       82.21     33.71 o 
   6   8   6     1443.97     1519.36     84.38 o 
   7   8   6      999.69     1080.48    120.27 o 
   8   8   6        8.42       43.71     58.29 o 
 -11   9   6     1218.05     1128.76     86.56 o 
 -10   9   6       76.48       74.60     32.19 o 
  -9   9   6     3711.46     3754.48    105.26 o 
  -8   9   6        1.13      -29.58     25.66 o 
  -7   9   6     3895.08     3834.95     96.78 o 
  -6   9   6     1987.11     1976.96     71.12 o 
  -5   9   6       54.88       31.75     24.58 o 
  -4   9   6       10.15       14.79     21.75 o 
  -3   9   6     1021.76     1087.43     52.63 o 
  -2   9   6     1500.57     1563.08     57.85 o 
  -1   9   6      541.29      487.82     38.06 o 
   0   9   6     9015.88     9200.79    121.14 o 
   1   9   6       52.75       29.80     28.71 o 
   2   9   6     2484.37     2374.09     92.00 o 
   3   9   6       11.80       -1.09     26.97 o 
   4   9   6     1939.36     1926.06     89.60 o 
   5   9   6      765.63      788.17     69.60 o 
   6   9   6      132.27      102.87     60.03 o 
   7   9   6      720.94      683.34    109.18 o 
   8   9   6     1228.95     1248.59    139.19 o 
 -11  10   6     2688.00     2719.67    123.75 o 
 -10  10   6       94.97       84.60     41.54 o 
  -9  10   6      229.30      187.04     39.15 o 
  -8  10   6      179.13      159.20     35.67 o 
  -7  10   6     1707.62     1781.00     73.29 o 
  -6  10   6        0.56       -5.65     22.84 o 
  -5  10   6       21.25       22.18     24.14 o 
  -4  10   6     1463.87     1504.79     61.77 o 
  -3  10   6      720.17      764.68     47.85 o 
  -2  10   6     2697.13     2686.40     75.03 o 
  -1  10   6     1448.05     1313.40     53.28 o 
   0  10   6     9252.82     9296.92    170.29 o 
   1  10   6       21.48       25.88     29.14 o 
   2  10   6     1410.77     1151.38     72.64 o 
   3  10   6      209.03      205.09     41.97 o 
   4  10   6      765.81      777.52     68.94 o 
   5  10   6       11.50       -1.09     33.06 o 
   6  10   6      603.53      666.60    110.70 o 
   7  10   6      971.29      806.66    121.58 o 
 -10  11   6       73.63       37.19     38.28 o 
  -9  11   6     3275.94     3348.65    130.49 o 
  -8  11   6       94.44       84.60     32.41 o 
  -7  11   6       55.03       33.71     29.14 o 
  -6  11   6     1161.71     1108.53     60.90 o 
  -5  11   6     4626.63     4483.49    103.52 o 
  -4  11   6      215.18      247.28     35.02 o 
  -3  11   6      934.02      922.36     52.85 o 
  -2  11   6     3923.07     3976.31     92.43 o 
  -1  11   6      702.23      665.95     61.11 o 
   0  11   6        4.49       -0.43     30.01 o 
   1  11   6        2.37        1.09     30.01 o 
   2  11   6     3762.12     3743.17    120.71 o 
   3  11   6       13.33       23.05     33.28 o 
   4  11   6      500.03      476.73     59.59 o 
   5  11   6      312.36      262.29     81.56 o 
   6  11   6      336.16      496.74    102.22 o 
  -9  12   6       63.58       43.06     40.45 o 
  -8  12   6        2.06       22.40     34.15 o 
  -7  12   6     2823.14     2603.97     89.60 o 
  -6  12   6      252.59      303.83     41.97 o 
  -5  12   6      995.64      941.50     57.85 o 
  -4  12   6     2090.94     2101.14     75.69 o 
  -3  12   6     1235.99     1341.46     63.29 o 
  -2  12   6      316.86      337.10     39.58 o 
  -1  12   6      523.97      462.38     57.85 o 
   0  12   6     4011.14     3860.61    123.75 o 
   1  12   6       15.52        2.39     32.41 o 
   2  12   6       55.10       15.22     35.02 o 
   3  12   6       19.61        9.79     34.80 o 
   4  12   6     2216.59     2106.36    157.46 o 
   5  12   6      461.71      387.34     94.39 o 
  -9  13   6     1338.81     1334.28     95.48 o 
  -8  13   6      172.65      118.97     44.80 o 
  -7  13   6       27.05       23.27     36.54 o 
  -6  13   6      142.26      148.11     35.02 o 
  -5  13   6     2262.62     2240.33     82.65 o 
  -4  13   6      985.97      942.59     58.72 o 
  -3  13   6        0.59      -15.01     22.40 o 
  -2  13   6      959.39      994.13     58.72 o 
  -1  13   6      178.39      150.50     42.63 o 
   0  13   6     1184.42     1254.68     82.86 o 
   1  13   6       16.16       16.31     33.93 o 
   2  13   6     1674.77     1919.54     99.17 o 
   3  13   6      101.40       83.73     42.19 o 
   4  13   6       15.51        7.39     59.59 o 
  -7  14   6     1805.33     1961.08    107.66 o 
  -6  14   6      217.90      222.92     50.67 o 
  -5  14   6       26.83       61.98     29.58 o 
  -4  14   6      310.43      318.84     43.28 o 
  -3  14   6      692.55      662.90     54.59 o 
  -2  14   6      937.77     1031.98     79.17 o 
  -1  14   6        0.05      -27.62     32.62 o 
   0  14   6     1285.89     1299.48     87.21 o 
   1  14   6       46.45       31.32     37.84 o 
   2  14   6      146.92       98.09     44.37 o 
   3  14   6       33.41        9.79     63.51 o 
  -6  15   6        0.00       -0.87     36.10 o 
  -5  15   6      526.96      585.47     69.60 o 
  -4  15   6      927.29      985.43     65.46 o 
  -3  15   6      303.32      293.82     56.11 o 
  -2  15   6       15.71        7.39     37.19 o 
  -1  15   6       85.37       82.43     43.50 o 
   0  15   6     1006.85      910.18     82.65 o 
   1  15   6       40.38       49.59     42.84 o 
   1 -18   7     1029.85     1015.45    123.75 o 
   2 -18   7      501.56      515.23    102.00 o 
   3 -18   7      563.81      503.26    102.87 o 
  -2 -17   7        0.04       15.66     53.28 o 
  -1 -17   7       13.93       43.28     58.07 o 
   0 -17   7       90.33       71.99     60.46 o 
   1 -17   7     1630.23     1641.16    143.11 o 
   2 -17   7      269.85      236.63     78.08 o 
   3 -17   7     1317.67     1332.76     86.12 o 
   4 -17   7     2497.48     2500.88    112.88 o 
   5 -17   7      152.54      230.75    112.88 o 
   5 -17   7      115.14       77.64     61.55 o 
   6 -17   7      109.77      101.35     67.20 o 
   6 -17   7      109.77      356.24    112.22 o 
  -4 -16   7      514.43      461.29     89.39 o 
  -3 -16   7        4.12      -19.79     47.41 o 
  -2 -16   7        0.86       43.50     52.85 o 
  -1 -16   7     1343.31     1426.06    130.49 o 
   0 -16   7      331.53      285.56     76.99 o 
   1 -16   7      855.93      821.23    112.22 o 
   2 -16   7     1490.64     1730.98    138.97 o 
   3 -16   7     1967.20     1979.78     96.35 o 
   4 -16   7      389.78      424.32     58.50 o 
   5 -16   7      128.99       91.34     62.42 o 
   5 -16   7      203.96      209.22    107.00 o 
   6 -16   7     1497.83     1480.65     93.74 o 
   7 -16   7       13.24       46.76     40.02 o 
  -5 -15   7     1714.71     1613.32     95.69 o 
  -4 -15   7        7.56       -6.31     45.89 o 
  -3 -15   7     2508.16     2430.63    154.20 o 
  -2 -15   7       14.08       70.03     53.07 o 
  -1 -15   7      212.62      167.68     64.59 o 
   0 -15   7      180.26      148.54     62.42 o 
   1 -15   7     4421.57     4230.56    194.22 o 
   2 -15   7      119.05      110.05     37.41 o 
   3 -15   7       24.92       17.40     30.23 o 
   4 -15   7     1417.12     1423.23     85.04 o 
   5 -15   7      969.54      973.69     75.90 o 
   6 -15   7      159.39      138.54     42.63 o 
   7 -15   7        2.04      -18.49     32.84 o 
   8 -15   7     1092.00     1241.42     92.87 o 
  -6 -14   7      103.46       66.99     40.02 o 
  -5 -14   7     1126.41     1123.10     79.38 o 
  -4 -14   7      422.57      436.50     56.55 o 
  -3 -14   7     2904.27     2837.55    107.44 o 
  -2 -14   7       26.34       53.72     49.37 o 
  -1 -14   7    10573.88    10679.92    287.08 o 
   0 -14   7       19.62       10.00     43.93 o 
   1 -14   7      126.66      113.09     35.02 o 
   2 -14   7      216.41      222.05     40.89 o 
   3 -14   7     3301.81     3310.15    111.57 o 
   4 -14   7     2129.40     2100.71     95.69 o 
   5 -14   7       23.34       23.05     31.54 o 
   6 -14   7      593.16      565.25     64.81 o 
   7 -14   7      348.42      349.07     56.33 o 
   8 -14   7     1019.88     1195.09    124.40 o 
   8 -14   7     1081.20     1252.07    143.32 o 
   9 -14   7      100.21      136.36     79.82 o 
  -7 -13   7       67.44       68.07     41.11 o 
  -6 -13   7      367.86      403.87     58.94 o 
  -5 -13   7     2701.57     2590.70    106.79 o 
  -4 -13   7       13.83       13.27     31.75 o 
  -3 -13   7     2861.93     2914.98    103.74 o 
  -2 -13   7       90.94       77.86     33.71 o 
  -1 -13   7     1801.84     1917.58    128.32 o 
   0 -13   7        0.07      -46.54     35.67 o 
   1 -13   7      960.43      919.32     61.98 o 
   2 -13   7     1527.33     1524.15     76.12 o 
   3 -13   7      548.74      544.59     55.68 o 
   4 -13   7       40.08       78.95     32.41 o 
   5 -13   7     1859.96     1759.25     88.73 o 
   6 -13   7     1745.38     1663.99     90.47 o 
   7 -13   7       87.81       76.77     53.72 o 
   7 -13   7      921.09      804.27    123.32 o 
   8 -13   7      849.73      862.77     89.39 o 
   9 -13   7     1518.10     1546.11    110.48 o 
  10 -13   7      298.96      378.64     84.38 o 
  -8 -12   7     1067.45      968.47     79.60 o 
  -7 -12   7     1155.20     1078.08     79.38 o 
  -6 -12   7     1548.38     1420.19     84.60 o 
  -5 -12   7      183.60      147.24     40.02 o 
  -4 -12   7      264.05      283.17     47.19 o 
  -3 -12   7     3847.81     3863.44    113.31 o 
  -2 -12   7       15.78       35.02     29.14 o 
  -1 -12   7     2896.26     2864.30     90.26 o 
   0 -12   7      221.99      209.87     35.67 o 
   1 -12   7     3876.78     4019.16    106.35 o 
   2 -12   7       32.38       20.44     26.97 o 
   3 -12   7     2083.22     2130.07     86.12 o 
   4 -12   7     2618.63     2505.67     95.48 o 
   5 -12   7     1524.88     1525.89     80.91 o 
   6 -12   7      252.26      224.88     44.15 o 
   7 -12   7     1050.86     1039.15    127.01 o 
   7 -12   7      138.28      163.12     61.33 o 
   8 -12   7     2437.81     2295.36    118.10 o 
   9 -12   7      872.30      907.57     97.87 o 
  10 -12   7     1589.12     1628.11    154.42 o 
  10 -12   7     1571.41     1433.67    139.84 o 
  -9 -11   7      410.00      439.11     99.17 o 
  -8 -11   7     1780.22     1793.83     95.91 o 
  -7 -11   7       21.59        4.35     33.28 o 
  -6 -11   7      469.56      428.88     55.46 o 
  -5 -11   7     1685.83     1733.37     85.91 o 
  -4 -11   7      123.86       88.52     34.15 o 
  -3 -11   7      458.51      415.18     47.85 o 
  -2 -11   7      417.93      424.75     47.41 o 
  -1 -11   7    14772.87    15012.91    138.76 o 
   0 -11   7        7.71      -10.66     17.18 o 
   1 -11   7     1368.93     1333.63     66.55 o 
   2 -11   7      752.56      694.87     56.33 o 
   3 -11   7     4059.33     4273.84    113.75 o 
   4 -11   7      249.85      207.48     38.06 o 
   5 -11   7      467.88      421.92     50.24 o 
   6 -11   7     4687.75     4555.05    129.19 o 
   7 -11   7      249.04      245.33     44.80 o 
   8 -11   7      249.11      238.15     47.41 o 
   9 -11   7       28.43       37.84     35.67 o 
  10 -11   7     2698.65     2655.73    118.53 o 
  -9 -10   7      513.78      586.34     70.03 o 
  -8 -10   7       54.17        5.65     33.28 o 
  -7 -10   7     2239.08     2005.01     95.69 o 
  -6 -10   7     1436.62     1242.72     75.47 o 
  -5 -10   7      393.66      300.13     45.67 o 
  -4 -10   7      219.11      229.45     40.24 o 
  -3 -10   7     1700.24     1702.71     75.90 o 
  -2 -10   7       26.66       10.87     27.19 o 
  -1 -10   7      541.38      583.95     36.97 o 
   0 -10   7      307.50      294.04     28.06 o 
   1 -10   7     5605.47     6056.58    119.18 o 
   2 -10   7      664.92      741.63     54.81 o 
   3 -10   7      165.80      165.94     34.15 o 
   4 -10   7     1553.07     1513.93     73.29 o 
   5 -10   7      791.23      836.67     63.07 o 
   6 -10   7      218.75      213.35     40.45 o 
   7 -10   7      230.00      184.21     41.32 o 
   8 -10   7     5856.55     5763.62    150.50 o 
   9 -10   7        0.35      -20.23     30.23 o 
  10 -10   7        4.77        6.74     33.71 o 
  11 -10   7       11.10       13.48     37.41 o 
 -10  -9   7      270.14      265.99     87.86 o 
  -9  -9   7      194.13      154.85     44.80 o 
  -8  -9   7     2589.58     2458.26    105.92 o 
  -7  -9   7     1093.93     1023.49     72.42 o 
  -6  -9   7       73.77       64.81     32.84 o 
  -5  -9   7     1298.17     1279.26     71.34 o 
  -4  -9   7      527.28      496.96     50.67 o 
  -3  -9   7     1934.41     1966.08     77.21 o 
  -2  -9   7        1.13      -11.09     14.57 o 
  -1  -9   7     9909.93     9872.17    103.74 o 
   0  -9   7       32.98       21.97     16.75 o 
   1  -9   7       32.64       17.18     14.57 o 
   2  -9   7      689.70      725.32     52.63 o 
   3  -9   7     6962.59     6991.55    130.71 o 
   4  -9   7     1180.45     1140.94     65.25 o 
   5  -9   7       69.91       60.90     29.58 o 
   6  -9   7     2679.91     2566.35     95.26 o 
   7  -9   7      418.54      347.76     48.06 o 
   8  -9   7      922.94      977.82     70.03 o 
   9  -9   7        3.72      -16.31     29.58 o 
  10  -9   7     3804.91     3742.73    129.62 o 
  11  -9   7        9.00       25.66     50.89 o 
 -10  -8   7     1116.77     1024.58     84.60 o 
  -9  -8   7      501.78      469.77     61.33 o 
  -8  -8   7      109.36      146.37     40.02 o 
  -7  -8   7      950.65      938.24     67.64 o 
  -6  -8   7     1728.40     1704.45     80.91 o 
  -5  -8   7     3299.76     3505.89    105.05 o 
  -4  -8   7       66.60       55.89     28.93 o 
  -3  -8   7     1782.63     1763.60     71.55 o 
  -2  -8   7      108.07      102.44     17.83 o 
  -1  -8   7     1556.27     1534.15     44.15 o 
   0  -8   7       44.11       50.46     15.88 o 
   1  -8   7     6746.27     6992.21    116.57 o 
   2  -8   7      215.38      186.82     30.88 o 
   3  -8   7     2446.71     2357.56     77.43 o 
   4  -8   7     1077.33      940.63     57.85 o 
   5  -8   7      712.39      693.35     56.33 o 
   6  -8   7       85.57       82.86     31.32 o 
   7  -8   7     2135.58     2067.21     87.86 o 
   8  -8   7     2002.73     2017.63     89.17 o 
   9  -8   7      417.14      397.13     53.72 o 
  10  -8   7     1969.77     1880.83     94.39 o 
 -11  -7   7      121.46      164.86     48.06 o 
 -10  -7   7     1505.51     1587.00     93.52 o 
  -9  -7   7       57.61       68.29     35.45 o 
  -8  -7   7      919.40      947.16     68.94 o 
  -7  -7   7     3227.86     3280.14    109.61 o 
  -6  -7   7     1893.60     1855.82     83.08 o 
  -5  -7   7      392.13      337.10     43.93 o 
  -4  -7   7     2069.75     1997.40     76.56 o 
  -3  -7   7     3518.64     3295.14     88.52 o 
  -2  -7   7        0.93       13.05     12.40 o 
  -1  -7   7     6789.28     6679.24     77.64 o 
   0  -7   7       43.99       35.67     14.14 o 
   1  -7   7     5137.49     4938.48     60.03 o 
   2  -7   7      246.71      257.94     32.19 o 
   3  -7   7     3070.55     3164.87     84.82 o 
   4  -7   7     1452.96     1332.54     63.51 o 
   5  -7   7     1317.95     1247.07     65.25 o 
   6  -7   7     1658.83     1634.63     74.82 o 
   7  -7   7     2151.91     2303.40     88.08 o 
   8  -7   7     4092.92     3989.36    115.27 o 
   9  -7   7      189.79      219.88     43.50 o 
  11  -7   7      335.11      316.44     77.64 o 
 -11  -6   7      128.22      135.71     45.67 o 
 -10  -6   7      181.06      225.75     46.98 o 
  -9  -6   7      805.79      804.05     71.34 o 
  -8  -6   7     3714.43     3502.19    115.70 o 
  -7  -6   7       39.47       28.49     29.36 o 
  -6  -6   7     1882.10     1890.18     80.91 o 
  -5  -6   7     3521.85     3819.07    103.31 o 
  -4  -6   7      113.40       79.38     27.62 o 
  -3  -6   7     1108.10     1154.64     57.20 o 
  -2  -6   7      111.98      107.66     15.88 o 
  -1  -6   7    18940.69    18782.83    121.14 o 
   0  -6   7        9.05        9.57     11.96 o 
   1  -6   7     1360.55     1295.57     33.93 o 
   2  -6   7      152.58       67.20     20.88 o 
   3  -6   7     7923.45     8151.63    124.40 o 
   4  -6   7       96.28      105.48     26.32 o 
   5  -6   7     4176.69     4195.76    100.70 o 
   6  -6   7     9413.78     9108.14    149.85 o 
   7  -6   7        8.49       19.36     26.32 o 
   8  -6   7     1343.53     1331.89     96.13 o 
   9  -6   7      133.33      122.45     47.19 o 
  10  -6   7     2396.25     2388.44    148.98 o 
  11  -6   7       15.16      -14.79     47.63 o 
  12  -6   7       88.94       51.54     54.81 o 
 -11  -5   7        9.06       54.15     39.37 o 
 -10  -5   7     2395.52     2351.25    105.05 o 
  -9  -5   7      346.23      303.18     66.33 o 
  -8  -5   7      149.82      165.73     39.58 o 
  -7  -5   7     3250.98     3319.94    106.13 o 
  -6  -5   7     4682.41     4762.53    117.88 o 
  -5  -5   7      143.08      121.36     30.88 o 
  -4  -5   7      495.30      447.15     42.63 o 
  -3  -5   7     5373.09     5167.93    100.70 o 
  -2  -5   7      189.07      180.30     17.40 o 
  -1  -5   7       24.82       14.57     10.66 o 
   0  -5   7      218.12      183.78     22.62 o 
   1  -5   7     4647.67     4223.81     63.72 o 
   2  -5   7        0.51       -7.18      9.57 o 
   3  -5   7     1219.77     1141.81     28.49 o 
   4  -5   7     6254.69     6363.45     68.94 o 
   5  -5   7     2590.27     2574.18     53.50 o 
   6  -5   7     2009.44     2004.58     60.90 o 
   7  -5   7     3378.85     3492.84    129.62 o 
   8  -5   7     2437.44     2385.40     87.43 o 
   9  -5   7       13.09      -16.96     36.76 o 
  10  -5   7        4.76        0.65     41.97 o 
  11  -5   7      185.86      143.11     60.24 o 
  12  -5   7      923.29      988.26    121.79 o 
 -12  -4   7     3666.35     3871.05    205.96 o 
 -11  -4   7      152.77      260.33    101.78 o 
 -10  -4   7       73.10       87.86     95.48 o 
  -9  -4   7     2559.63     2749.91    154.85 o 
  -8  -4   7     3793.46     3738.82    114.62 o 
  -7  -4   7     4863.10     5028.08    124.62 o 
  -6  -4   7      168.99      183.34     36.54 o 
  -5  -4   7     1924.48     2005.01     75.25 o 
  -4  -4   7     1018.85     1073.30     56.11 o 
  -3  -4   7      176.55      196.39     19.14 o 
  -2  -4   7        7.42       11.74     11.09 o 
  -1  -4   7    27064.31    25699.56    134.84 o 
   0  -4   7       97.75       90.26     14.79 o 
   1  -4   7     5193.42     5539.18     62.85 o 
   2  -4   7      465.97      423.23     23.92 o 
   3  -4   7     4976.63     4815.16     60.03 o 
   4  -4   7      484.05      445.63     27.62 o 
   5  -4   7      892.49      839.06     36.76 o 
   6  -4   7     2199.66     2131.37     56.11 o 
   7  -4   7     4749.67     4530.91     82.65 o 
   8  -4   7       24.97       -4.13     23.49 o 
   9  -4   7        0.78      -10.44     39.15 o 
  10  -4   7      992.23     1217.49    115.27 o 
  11  -4   7       39.75       47.63     51.98 o 
  12  -4   7        0.54       13.05     49.37 o 
 -12  -3   7      359.31      300.57     80.69 o 
 -11  -3   7     1612.09     1834.50    147.67 o 
 -10  -3   7     2513.00     2632.90    160.07 o 
  -9  -3   7      781.80      673.77     63.51 o 
  -8  -3   7     1348.60     1309.71     74.16 o 
  -7  -3   7      968.90      896.70     62.64 o 
  -6  -3   7     4025.45     4197.72    107.00 o 
  -5  -3   7     1314.30     1327.98     33.71 o 
  -4  -3   7       32.15       51.11     12.18 o 
  -3  -3   7    33932.23    36931.02    155.07 o 
  -2  -3   7     1003.23     1015.23     32.62 o 
  -1  -3   7    14533.99    14525.08    103.31 o 
   0  -3   7        9.83       12.40     11.74 o 
   1  -3   7     5150.25     5113.99     61.33 o 
   2  -3   7     2332.53     2281.22     43.93 o 
   3  -3   7       33.98       44.15     19.14 o 
   4  -3   7     1332.95     1451.29     41.32 o 
   5  -3   7     9330.95     9239.06     98.52 o 
   6  -3   7     3449.14     3306.45     66.77 o 
   7  -3   7      387.62      334.71     31.97 o 
   8  -3   7     4503.49     4243.61    111.57 o 
   9  -3   7      389.48      421.05     74.38 o 
  10  -3   7      398.77      447.37     83.30 o 
  11  -3   7       96.30      107.87     57.42 o 
  12  -3   7     1235.15     1193.79    125.49 o 
 -12  -2   7     3648.91     3861.05    150.94 o 
 -11  -2   7     1855.65     1869.74    109.40 o 
 -10  -2   7     1795.97     1871.04    139.63 o 
 -10  -2   7     1831.01     1812.54    140.93 o 
  -9  -2   7       34.94       39.15     33.06 o 
  -8  -2   7     1464.90     1464.34    105.05 o 
  -7  -2   7     3423.29     3399.97    103.09 o 
  -6  -2   7      568.54      522.62     32.19 o 
  -5  -2   7     2498.11     2534.16     50.89 o 
  -4  -2   7     6328.50     6854.75     75.90 o 
  -3  -2   7    13387.17    13672.97    102.65 o 
  -2  -2   7      784.76      891.26     32.41 o 
  -1  -2   7     1198.09     1166.60     35.02 o 
   0  -2   7       88.41       75.47     14.14 o 
   1  -2   7    21601.49    21822.86    153.98 o 
   2  -2   7     1842.79     1936.50     41.32 o 
   3  -2   7    13263.34    12822.38    100.26 o 
   4  -2   7     2827.24     2442.38     50.02 o 
   5  -2   7      832.17      834.28     36.54 o 
   6  -2   7      353.50      326.45     34.58 o 
   7  -2   7     1792.72     1658.34     68.51 o 
   8  -2   7     2173.19     2326.89     87.65 o 
   9  -2   7       12.67       -8.05     27.84 o 
  10  -2   7     1086.15     1315.80    116.79 o 
  11  -2   7        0.39      -19.36     43.50 o 
 -12  -1   7     3116.79     3197.49    192.69 o 
 -12  -1   7     3132.22     3192.71    186.17 o 
 -11  -1   7       35.01       24.79     56.55 o 
 -11  -1   7      241.78      201.39    103.31 o 
 -10  -1   7      661.36      661.16     67.42 o 
  -9  -1   7      446.38      491.09     56.98 o 
  -8  -1   7     3450.76     3244.91    105.05 o 
  -7  -1   7      469.38      480.21     35.67 o 
  -6  -1   7     3482.64     3460.00     66.12 o 
  -5  -1   7     8480.06     8408.48     92.65 o 
  -4  -1   7       41.82       54.59     15.44 o 
  -3  -1   7    13935.17    14756.27    112.22 o 
  -2  -1   7     3464.88     3572.66     74.60 o 
  -1  -1   7    10477.17    10487.44     91.13 o 
   0  -1   7      105.77       82.86     15.01 o 
   1  -1   7     6373.17     6194.46     67.20 o 
   2  -1   7     1653.33     1490.66     36.76 o 
   3  -1   7     3028.57     2870.83     49.15 o 
   4  -1   7      231.58      242.93     20.88 o 
   5  -1   7     4723.39     4771.23     69.60 o 
   6  -1   7     2221.69     2261.86     79.60 o 
   7  -1   7     1379.99     1194.22     64.81 o 
   8  -1   7     1946.13     2073.52     85.91 o 
   9  -1   7      785.07      892.78     67.42 o 
  10  -1   7     3293.57     3204.89    115.92 o 
  11  -1   7        5.49      -36.10     41.76 o 
 -12   0   7       19.45      107.44     71.12 o 
 -12   0   7       35.39       52.85    115.05 o 
 -11   0   7       11.14       42.63     38.28 o 
 -10   0   7     4409.54     4181.84    129.40 o 
  -9   0   7        4.10        8.05     28.93 o 
  -8   0   7     3744.24     3902.37     82.21 o 
  -7   0   7     1228.59     1278.61     50.46 o 
  -6   0   7     3185.81     3162.70     66.55 o 
  -4   0   7     3271.52     3340.16     60.68 o 
  -3   0   7    19644.35    19624.28    133.54 o 
  -2   0   7      104.76       82.65     15.88 o 
  -1   0   7      579.33      523.27     29.14 o 
   0   0   7        1.60       -7.61     11.09 o 
   1   0   7     6851.49     6462.19     67.64 o 
   2   0   7       31.88       28.71     11.31 o 
   3   0   7     3403.40     3058.95     43.50 o 
   4   0   7     3019.32     2909.32     45.02 o 
   5   0   7     3574.50     3459.57     91.78 o 
   6   0   7       78.06       72.21     29.14 o 
   7   0   7      130.25      125.92     33.71 o 
   8   0   7     4346.51     4301.46    120.05 o 
   9   0   7       50.90       60.46     33.93 o 
  10   0   7      176.96      165.07     43.71 o 
  11   0   7        1.19      -16.96     35.89 o 
 -12   1   7     5530.65     5744.27    167.46 o 
 -11   1   7       20.51       29.80     37.84 o 
 -10   1   7      298.64      321.01     51.98 o 
  -9   1   7        0.51       47.85     31.32 o 
  -8   1   7     6275.39     6644.01    146.37 o 
  -8   1   7     8587.98     9392.61    194.87 o 
  -7   1   7      330.06      325.14     44.15 o 
  -7   1   7     1117.71     1210.10     88.30 o 
  -6   1   7      555.69      745.98     40.45 o 
  -5   1   7     7574.45     7376.07    127.66 o 
  -4   1   7       30.75        9.13     14.79 o 
  -3   1   7      478.61      431.71     30.23 o 
  -2   1   7      476.59      444.54     28.49 o 
  -1   1   7     8011.92     7420.87     79.82 o 
   0   1   7       31.42       26.10     12.61 o 
   1   1   7      145.03      136.80     15.01 o 
   2   1   7      503.34      587.87     42.19 o 
   3   1   7    13551.92    13309.98    155.29 o 
   4   1   7     1090.97     1110.27     56.76 o 
   5   1   7      867.79      824.71     55.68 o 
   6   1   7     3923.92     3887.36    106.35 o 
   7   1   7     1008.31     1037.63     65.46 o 
   8   1   7       62.18       37.63     31.32 o 
   9   1   7       59.41       98.30     38.50 o 
  10   1   7     2787.84     2876.27    114.40 o 
  11   1   7       74.68       88.30     63.07 o 
 -12   2   7      922.64     1033.93     87.65 o 
 -11   2   7      335.42      322.32     84.38 o 
 -11   2   7      347.26      474.12    117.01 o 
 -10   2   7     3182.08     3402.15    175.95 o 
 -10   2   7     2718.53     2788.84    161.81 o 
  -9   2   7      976.04      910.40     59.81 o 
  -8   2   7     6029.41     4307.11     62.85 o 
  -7   2   7     2364.74     2362.13     90.04 o 
  -7   2   7     1585.07     1592.44    104.39 o 
  -6   2   7     6891.64     6711.86    100.48 o 
  -5   2   7     4767.93     4566.79     80.25 o 
  -4   2   7        5.37       13.27     15.44 o 
  -3   2   7     4344.92     3968.05     68.29 o 
  -2   2   7     2852.15     2868.87     57.20 o 
  -1   2   7     3026.54     3013.93     55.24 o 
   0   2   7      170.70      173.12     17.62 o 
   1   2   7    14769.77    14821.74     94.17 o 
   2   2   7      651.99      663.55     44.15 o 
   3   2   7      831.52      793.17     50.02 o 
   4   2   7     4022.11     4025.47     98.30 o 
   5   2   7     1069.46      954.55     59.59 o 
   6   2   7      127.24      122.88     34.36 o 
   7   2   7      152.49      215.96     40.89 o 
   8   2   7     3556.15     3538.95    115.70 o 
   9   2   7       36.71       58.07     36.10 o 
  10   2   7      208.17      162.25     45.24 o 
  11   2   7        3.24       -3.26     61.77 o 
 -12   3   7     1216.58     1352.12    142.45 o 
 -12   3   7     2050.57     2165.52    168.33 o 
 -11   3   7       56.90       18.92     71.12 o 
 -10   3   7     1212.85     1433.46     72.86 o 
  -9   3   7      687.92      758.16     59.81 o 
  -8   3   7     2806.10     2816.89     98.30 o 
  -8   3   7     2768.08     2739.25    146.59 o 
  -7   3   7     1569.03     1610.06     60.03 o 
  -6   3   7      136.38      131.80     25.45 o 
  -5   3   7      314.70      290.35     30.23 o 
  -4   3   7     1503.73     1310.58     46.98 o 
  -3   3   7     4847.16     4769.49     77.43 o 
  -2   3   7        8.88       16.09     15.22 o 
  -1   3   7     7102.32     6575.72     80.69 o 
   0   3   7       42.02       49.59     14.35 o 
   1   3   7     1336.32     1302.96     56.33 o 
   2   3   7      334.03      352.11     37.19 o 
   3   3   7     9478.18     9119.88    140.28 o 
   4   3   7      377.28      349.72     41.54 o 
   5   3   7       65.96      121.58     32.62 o 
   6   3   7     1287.23     1274.26     71.34 o 
   7   3   7      823.86     1033.28     68.73 o 
   8   3   7      549.97      560.68     60.46 o 
   9   3   7      132.98       90.69     39.80 o 
  10   3   7     1296.34     1273.17    125.92 o 
 -12   4   7     1748.09     1881.70    116.57 o 
 -11   4   7      158.88      180.73     74.82 o 
 -10   4   7     2439.32     2531.33     91.13 o 
  -9   4   7     1210.32     1240.98    115.05 o 
  -9   4   7     1286.76     1314.93     83.95 o 
  -8   4   7       76.51       79.82     26.53 o 
  -7   4   7      209.59      204.87     32.41 o 
  -6   4   7     4039.21     3883.01     84.17 o 
  -5   4   7     4578.62     4601.15     86.99 o 
  -4   4   7     1700.41     1653.12     54.15 o 
  -3   4   7     2789.47     2850.17     64.59 o 
  -2   4   7     3124.73     3067.22     63.51 o 
  -1   4   7     5357.67     4691.19     72.42 o 
   0   4   7      247.71      249.24     32.41 o 
   1   4   7     9299.87     9109.66     82.43 o 
   2   4   7      153.55      141.80     29.80 o 
   3   4   7     2100.15     2020.45     75.47 o 
   4   4   7       69.30       74.60     29.58 o 
   5   4   7     4317.71     4134.21    112.88 o 
   6   4   7     1313.62     1265.12     71.12 o 
   7   4   7      361.85      399.31     52.20 o 
   8   4   7      701.78      643.11     63.94 o 
   9   4   7     1577.35     1634.85     92.21 o 
  10   4   7      771.92      779.26    115.49 o 
 -12   5   7     1230.07     1246.20    108.74 o 
 -11   5   7      214.71      168.77     66.99 o 
 -11   5   7      185.79      114.62     68.07 o 
 -10   5   7     3775.02     3869.09    102.44 o 
  -9   5   7      153.81      165.07     33.06 o 
  -8   5   7      684.61      690.30     49.37 o 
  -7   5   7      881.27      864.95     51.98 o 
  -6   5   7     2114.16     2070.48     67.42 o 
  -5   5   7      179.46      164.42     28.27 o 
  -4   5   7     1862.97     1866.47     59.59 o 
  -3   5   7     4004.68     3769.27     75.25 o 
  -2   5   7      665.16      640.06     38.28 o 
  -1   5   7     2210.46     2259.04     74.60 o 
   0   5   7       15.15       24.79     14.35 o 
   1   5   7     5279.78     4977.19     69.16 o 
   2   5   7        3.28       -5.44     22.84 o 
   3   5   7     6933.27     6595.73    132.45 o 
   4   5   7     1172.01     1061.34     66.33 o 
   5   5   7     1103.80     1232.50     71.34 o 
   6   5   7        0.97       -0.22     27.40 o 
   7   5   7     1436.90     1384.30     81.34 o 
   8   5   7     1129.88     1177.91     79.60 o 
   9   5   7        1.92      -19.79     57.63 o 
  10   5   7      855.86      749.24    118.31 o 
 -12   6   7     2192.96     2267.95    167.90 o 
 -11   6   7       58.19       71.34     32.41 o 
 -10   6   7       52.29       23.05     27.40 o 
  -9   6   7      821.36      726.19     55.02 o 
  -8   6   7     4241.58     4243.61    101.35 o 
  -7   6   7      484.38      503.70     44.80 o 
  -6   6   7      793.96      724.01     49.37 o 
  -5   6   7     3800.16     3822.12     85.47 o 
  -4   6   7     3590.62     3434.55     78.30 o 
  -3   6   7      118.03       89.60     23.27 o 
  -2   6   7      924.53      874.73     57.85 o 
  -1   6   7     7021.93     6642.92     92.43 o 
   0   6   7        2.57        6.31     14.79 o 
   1   6   7        1.31       -4.57     14.79 o 
   2   6   7      129.95       97.87     32.41 o 
   3   6   7     4181.53     4279.49    112.01 o 
   4   6   7     2159.80     2138.11     87.43 o 
   5   6   7      544.08      506.09     54.37 o 
   6   6   7     2061.38     2150.29     94.39 o 
   7   6   7      477.89      459.11     57.42 o 
   8   6   7        0.06      -16.96     51.98 o 
   9   6   7      215.52      252.28     84.17 o 
 -12   7   7      122.65      104.39     37.19 o 
 -11   7   7      127.31      100.70     34.36 o 
 -10   7   7     4378.12     4420.86    113.75 o 
  -9   7   7        8.34       14.57     26.53 o 
  -8   7   7      312.60      285.56     39.80 o 
  -7   7   7      922.82      907.14     56.11 o 
  -6   7   7     5747.87     5474.15    107.66 o 
  -5   7   7     1973.32     2017.84     68.07 o 
  -4   7   7      927.68      971.08     51.11 o 
  -3   7   7     5633.42     5672.71     96.35 o 
  -2   7   7      556.34      514.14     38.28 o 
  -1   7   7        7.95       14.14     17.18 o 
   0   7   7       42.81       46.98     18.92 o 
   1   7   7     3945.18     3911.29    107.22 o 
   2   7   7       84.32       57.42     30.67 o 
   3   7   7        1.52        7.39     27.62 o 
   4   7   7     1315.94     1223.15     72.64 o 
   5   7   7     6554.87     6358.88    150.72 o 
   6   7   7      170.54      147.02     40.45 o 
   7   7   7      507.97      509.79     61.77 o 
   8   7   7     1122.41     1118.10    120.92 o 
   9   7   7      398.82      301.87     88.73 o 
 -11   8   7      100.45      102.44     37.41 o 
 -10   8   7      834.26      828.41     63.07 o 
  -9   8   7       24.82       33.71     30.23 o 
  -8   8   7     5386.93     5120.30    115.05 o 
  -7   8   7      405.22      391.04     42.84 o 
  -6   8   7      147.82      148.33     38.06 o 
  -5   8   7       68.22       33.49     31.10 o 
  -4   8   7      697.45      635.50     45.24 o 
  -3   8   7      272.56      243.15     31.75 o 
  -2   8   7      117.53       88.95     24.14 o 
  -1   8   7     7951.86     8082.25    112.44 o 
   0   8   7      114.75      111.35     24.58 o 
   1   8   7     1137.02     1123.32     67.86 o 
   2   8   7       85.79       71.34     31.97 o 
   3   8   7     4900.39     4844.52    128.32 o 
   4   8   7      650.69      688.13     63.07 o 
   5   8   7      168.43      118.53     38.28 o 
   6   8   7      403.17      326.67     51.98 o 
   7   8   7     1757.58     1633.76    142.02 o 
   8   8   7       64.51       83.73     67.86 o 
 -11   9   7       19.75       28.49     38.06 o 
 -10   9   7      826.37      912.14     80.69 o 
  -9   9   7       72.76       86.99     41.54 o 
  -8   9   7      289.72      339.93     44.58 o 
  -7   9   7       54.26       53.07     28.93 o 
  -6   9   7     1569.91     1478.26     65.68 o 
  -5   9   7     1334.78     1343.42     60.68 o 
  -4   9   7     1259.42     1248.59     56.76 o 
  -3   9   7      652.54      688.78     45.89 o 
  -2   9   7      998.12      984.56     50.67 o 
  -1   9   7    14932.75    15054.67    157.90 o 
   0   9   7       11.30       15.22     30.01 o 
   1   9   7     3907.17     3944.13    116.14 o 
   2   9   7       23.11       17.62     27.84 o 
   3   9   7     1130.92     1040.89     71.99 o 
   4   9   7       19.45       21.10     31.10 o 
   5   9   7     1521.57     1531.76     86.34 o 
   6   9   7      395.30      516.75     98.09 o 
   7   9   7       37.04       11.74     59.37 o 
 -10  10   7     1237.24     1369.95     75.90 o 
  -9  10   7        0.21       13.05     29.58 o 
  -8  10   7     1246.13     1269.47     68.07 o 
  -7  10   7     1061.86     1131.37     63.29 o 
  -6  10   7     2364.39     2348.21     80.04 o 
  -5  10   7      213.28      213.57     34.58 o 
  -4  10   7     1594.41     1575.48     64.38 o 
  -3  10   7     1776.73     1867.13     67.20 o 
  -2  10   7        6.28       10.87     21.31 o 
  -1  10   7     1686.67     1687.48     62.85 o 
   0  10   7      392.31      360.81     50.24 o 
   1  10   7     4071.45     3856.70    119.84 o 
   2  10   7        9.03       11.53     31.54 o 
   3  10   7     2550.64     2416.28    100.70 o 
   4  10   7      310.58      230.75     46.98 o 
   5  10   7      478.51      456.94     59.81 o 
   6  10   7       81.73       77.64     65.25 o 
   7  10   7      984.61      899.53    130.93 o 
 -10  11   7      426.13      415.84     64.81 o 
  -9  11   7       41.64       32.62     32.62 o 
  -8  11   7     2262.99     2335.81     88.08 o 
  -7  11   7      238.73      249.89     40.89 o 
  -6  11   7      911.48      910.40     58.94 o 
  -5  11   7      334.05      278.17     38.93 o 
  -4  11   7     1280.28     1267.30     62.64 o 
  -3  11   7       76.74       97.43     28.06 o 
  -2  11   7      828.21      833.19     52.41 o 
  -1  11   7    11574.62    11335.64    199.00 o 
   0  11   7        0.38        2.39     31.75 o 
   1  11   7     1013.11     1051.98     75.25 o 
   2  11   7       20.02       16.75     32.84 o 
   3  11   7     1229.20     1339.07     84.38 o 
   4  11   7        3.54       28.06     35.67 o 
   5  11   7      530.97      488.26    100.04 o 
   6  11   7      340.81      383.86     94.82 o 
  -9  12   7       20.19      -21.53     35.67 o 
  -8  12   7       44.73       67.20     38.93 o 
  -7  12   7      108.68       98.96     33.49 o 
  -6  12   7     3083.89     2910.63     93.74 o 
  -5  12   7        9.04      -11.09     24.79 o 
  -4  12   7      549.74      496.09     48.72 o 
  -3  12   7     1840.09     1930.20     73.95 o 
  -2  12   7      533.49      531.10     61.55 o 
  -1  12   7        1.52      -38.93     32.19 o 
   0  12   7      267.88      181.82     45.24 o 
   1  12   7     2365.80     2211.84    102.87 o 
   2  12   7        9.67       10.00     34.58 o 
   3  12   7      298.51      285.34     53.94 o 
   4  12   7      167.58      140.28     74.38 o 
   5  12   7     1749.25     1686.83    153.11 o 
  -8  13   7     1662.54     1683.13    102.00 o 
  -7  13   7       58.14       66.12     40.02 o 
  -6  13   7       55.24       19.36     30.23 o 
  -5  13   7      507.77      536.76     51.54 o 
  -4  13   7     1636.95     1521.54     71.77 o 
  -3  13   7      173.12      191.17     35.23 o 
  -2  13   7      364.21      284.47     52.85 o 
  -1  13   7     1577.48     1627.02     92.43 o 
   0  13   7      133.41      142.02     45.02 o 
   1  13   7      235.39      180.73     47.41 o 
   2  13   7        0.15       -3.48     33.49 o 
   3  13   7     2075.18     2293.62    113.09 o 
  -7  14   7       64.29       51.11     40.67 o 
  -6  14   7     2555.03     2530.24    116.79 o 
  -5  14   7      193.71      173.99     38.28 o 
  -4  14   7      156.76      134.41     35.89 o 
  -3  14   7      491.04      490.00     64.38 o 
  -2  14   7      257.92      305.57     55.46 o 
  -1  14   7     1085.57     1063.95     82.65 o 
   0  14   7       27.04       47.19     39.80 o 
   1  14   7      527.31      658.55     72.21 o 
   2  14   7        2.78      -14.57     36.54 o 
  -5  15   7      152.95      157.90     48.28 o 
  -4  15   7      699.12      647.02     73.73 o 
  -3  15   7      451.87      418.01     63.94 o 
  -2  15   7        7.75      -33.93     36.10 o 
  -1  15   7      392.75      355.81     60.46 o 
   2 -18   8     1088.57     1157.03    131.58 o 
  -2 -17   8     2832.70     2568.96    171.38 o 
  -1 -17   8        3.59        6.52     53.07 o 
   0 -17   8      218.15      245.98     77.86 o 
   1 -17   8      177.19      218.14     76.56 o 
   2 -17   8      745.84      675.30    109.18 o 
   3 -17   8       20.29       43.06     56.76 o 
   4 -17   8      375.32      452.59     61.77 o 
   5 -17   8      433.54      414.53     61.55 o 
  -4 -16   8     2858.50     2880.61    175.73 o 
  -3 -16   8       21.67       74.38     59.59 o 
  -2 -16   8       52.32      -17.83     50.46 o 
  -1 -16   8      252.07      313.62     80.25 o 
   0 -16   8     2212.59     1983.48    148.98 o 
   1 -16   8       27.54      -18.05     47.63 o 
   2 -16   8     1721.82     1636.81    139.41 o 
   3 -16   8     1837.28     1781.00     93.30 o 
   4 -16   8     1277.61     1260.34     83.95 o 
   5 -16   8       45.51       36.10     37.19 o 
   6 -16   8      309.38      344.28     58.07 o 
   7 -16   8     2003.90     1997.84    110.48 o 
  -5 -15   8      473.23      452.16     88.52 o 
  -4 -15   8      100.79      171.60     64.81 o 
  -3 -15   8        3.79       42.84     49.59 o 
  -2 -15   8     2169.42     2239.03    152.46 o 
  -1 -15   8       20.50       67.64     54.59 o 
   0 -15   8        0.46      -11.96     48.28 o 
   1 -15   8      572.76      549.81     92.21 o 
   2 -15   8     2303.29     2245.99     96.56 o 
   3 -15   8       38.67       45.89     33.71 o 
   4 -15   8      215.43      239.67     47.63 o 
   5 -15   8     1457.47     1476.52     88.73 o 
   6 -15   8      206.73      179.64     46.54 o 
   7 -15   8      238.73      265.77     53.72 o 
   8 -15   8        0.12       -6.96     37.41 o 
  -6 -14   8     1201.17     1233.37     86.78 o 
  -5 -14   8       24.96       12.40     34.58 o 
  -4 -14   8     1036.61     1030.45     75.69 o 
  -3 -14   8      333.74      270.55     71.34 o 
  -2 -14   8      811.62      726.41    103.09 o 
  -1 -14   8      636.92      578.95     91.56 o 
   0 -14   8       89.93       97.65     55.24 o 
   1 -14   8      642.22      567.42     91.56 o 
   2 -14   8        4.32       11.74     28.71 o 
   3 -14   8     1443.28     1529.80     83.08 o 
   4 -14   8     4737.86     4322.34    132.01 o 
   5 -14   8      178.02      180.08     42.84 o 
   6 -14   8      177.29      173.77     44.15 o 
   7 -14   8     2855.55     2756.65    118.10 o 
   8 -14   8      123.40      149.85     48.72 o 
   9 -14   8      193.12      172.68     73.51 o 
   9 -14   8      193.12      216.83    126.79 o 
  -7 -13   8       71.27       48.93     40.89 o 
  -6 -13   8       80.69      105.70     41.11 o 
  -5 -13   8      617.62      640.72     66.55 o 
  -4 -13   8     1315.18     1299.27     78.51 o 
  -3 -13   8      140.97      143.98     38.71 o 
  -2 -13   8     4719.89     4853.22    197.48 o 
  -1 -13   8        2.71       15.22     44.15 o 
   0 -13   8     1701.51     1821.89    126.36 o 
   1 -13   8       38.44       39.58     27.19 o 
   2 -13   8     5194.21     5319.73    130.71 o 
   3 -13   8     1325.76     1250.33     73.73 o 
   4 -13   8      479.06      403.44     51.98 o 
   5 -13   8     1430.48     1378.00     81.34 o 
   6 -13   8      498.70      519.14     61.11 o 
   7 -13   8     1676.91     1675.95     94.61 o 
   8 -13   8       89.91       58.72     38.50 o 
   9 -13   8     3012.55     2938.25    183.78 o 
   9 -13   8     3027.37     2979.14    197.26 o 
  -8 -12   8      141.07       84.38     43.28 o 
  -7 -12   8     1571.54     1485.44     90.04 o 
  -6 -12   8     1717.95     1847.77     94.17 o 
  -5 -12   8      407.25      384.08     53.72 o 
  -4 -12   8      449.60      399.74     52.63 o 
  -3 -12   8      283.50      253.59     43.93 o 
  -2 -12   8     5294.39     4993.28    122.66 o 
  -1 -12   8      542.54      471.08     77.64 o 
   0 -12   8     1000.07     1032.63     60.03 o 
   1 -12   8     1678.63     1736.85     76.56 o 
   2 -12   8     1594.47     1681.17     77.86 o 
   3 -12   8      148.31      160.94     36.97 o 
   4 -12   8     2311.75     2341.90     94.39 o 
   5 -12   8     4220.58     4015.46    122.45 o 
   6 -12   8        0.30      -21.75     26.75 o 
   7 -12   8     1836.49     1790.57     94.17 o 
   8 -12   8       47.97       39.15     36.32 o 
   9 -12   8     1718.93     1812.32    100.91 o 
  10 -12   8       35.64       15.22     37.41 o 
  -9 -11   8     1849.50     1804.71    104.39 o 
  -8 -11   8      605.45      622.01     69.81 o 
  -7 -11   8     2112.42     1807.75     95.69 o 
  -6 -11   8       15.86       37.63     33.93 o 
  -5 -11   8      427.08      391.48     51.33 o 
  -4 -11   8     2951.03     2899.32    102.00 o 
  -3 -11   8      251.94      243.80     40.89 o 
  -2 -11   8     6269.99     6164.67    130.06 o 
  -1 -11   8       45.41       92.21     31.10 o 
   0 -11   8     1183.35     1344.07     63.72 o 
   1 -11   8        3.06        3.48     23.49 o 
   2 -11   8     1676.42     1648.55     74.82 o 
   3 -11   8     3458.80     3417.37    103.96 o 
   4 -11   8     2884.64     2687.05     97.00 o 
   5 -11   8        3.52        1.52     26.97 o 
   6 -11   8      946.77      855.38     68.07 o 
   7 -11   8     4076.90     4039.17    128.97 o 
   8 -11   8        0.85      -26.10     29.14 o 
   9 -11   8      341.58      234.67     48.93 o 
  10 -11   8      137.93      185.95     49.37 o 
  -9 -10   8     1953.47     1974.56    104.83 o 
  -8 -10   8      321.88      315.14     55.02 o 
  -7 -10   8     1172.30     1061.77     76.77 o 
  -6 -10   8     1061.06     1008.70     70.90 o 
  -5 -10   8      499.79      485.00     55.24 o 
  -4 -10   8      124.54      113.09     33.71 o 
  -3 -10   8        7.85       56.55     29.36 o 
  -2 -10   8     5087.54     5073.54    115.27 o 
  -1 -10   8        5.76       17.83     17.83 o 
   0 -10   8      987.06      922.80     41.76 o 
   1 -10   8      850.87      876.91     56.76 o 
   2 -10   8     3565.24     3502.84     98.30 o 
   3 -10   8       67.32       56.76     28.93 o 
   4 -10   8      510.72      459.11     49.37 o 
   5 -10   8     3336.48     3126.81    103.31 o 
   6 -10   8       30.06       55.02     31.32 o 
   7 -10   8      217.10      192.91     41.97 o 
   8 -10   8       63.30       51.98     34.80 o 
   9 -10   8     2259.33     2266.65    105.05 o 
  10 -10   8       47.50       35.02     37.84 o 
  11 -10   8      528.32      659.20    109.83 o 
 -10  -9   8      284.82      317.53     57.85 o 
  -9  -9   8        0.41        0.22     35.23 o 
  -8  -9   8      973.13      911.05     74.16 o 
  -7  -9   8     3822.14     3618.33    120.71 o 
  -6  -9   8       24.62       16.75     28.71 o 
  -5  -9   8        5.83       11.96     27.84 o 
  -4  -9   8     8336.13     8052.89    152.89 o 
  -3  -9   8       49.16       43.06     29.80 o 
  -2  -9   8      176.64      177.47     34.36 o 
  -1  -9   8        0.21       -9.57     16.09 o 
   0  -9   8     6249.04     6466.10     84.17 o 
   1  -9   8      129.52      131.80     19.14 o 
   2  -9   8      633.03      647.24     51.33 o 
   3  -9   8     1031.86      903.66     59.37 o 
   4  -9   8     3747.74     3680.53    103.96 o 
   5  -9   8      788.13      697.92     59.59 o 
   6  -9   8       67.86       37.19     28.93 o 
   7  -9   8     3626.15     3522.85    113.09 o 
   8  -9   8      326.80      297.96     48.28 o 
   9  -9   8      191.58      193.35     43.71 o 
  10  -9   8      105.45      153.76     43.28 o 
 -10  -8   8       12.66       -0.65     36.76 o 
  -9  -8   8     3653.01     3835.60    132.23 o 
  -8  -8   8      786.98      684.21     68.29 o 
  -7  -8   8       22.70       29.14     30.67 o 
  -6  -8   8     2132.12     2132.68     90.69 o 
  -5  -8   8     1620.35     1571.13     77.21 o 
  -4  -8   8     1689.16     1687.48     76.99 o 
  -3  -8   8       30.57       16.75     25.23 o 
  -2  -8   8     4340.46     4306.89     66.55 o 
  -1  -8   8       57.55       32.41     33.71 o 
   0  -8   8       55.46      102.22     24.36 o 
   1  -8   8        7.40       17.18     13.70 o 
   2  -8   8     8544.86     8600.30    137.89 o 
   3  -8   8     1499.62     1461.51     66.55 o 
   4  -8   8       19.63       31.54     25.45 o 
   5  -8   8     1603.62     1523.28     72.86 o 
   6  -8   8      197.57      179.64     37.19 o 
   7  -8   8       21.34       -9.35     25.23 o 
   8  -8   8      445.14      368.21     50.02 o 
   9  -8   8     3601.47     3479.36    118.10 o 
  11  -8   8      285.03      192.91     67.64 o 
 -11  -7   8     1261.97     1066.99     87.21 o 
 -10  -7   8      148.55      209.22     50.46 o 
  -9  -7   8     1127.76     1107.44     79.17 o 
  -8  -7   8      102.33      125.49     40.02 o 
  -7  -7   8     3159.95     3129.85    108.09 o 
  -6  -7   8     3077.72     2912.15    139.84 o 
  -6  -7   8     3184.86     3295.80    167.46 o 
  -5  -7   8        0.46       -7.18     25.66 o 
  -4  -7   8     2401.87     2461.30     85.25 o 
  -3  -7   8      648.41      746.42     53.07 o 
  -2  -7   8     4847.78     4830.60     67.42 o 
  -1  -7   8       27.91       47.41     18.05 o 
   0  -7   8     3479.03     3322.11     70.90 o 
   1  -7   8     2500.26     2481.74     47.41 o 
   2  -7   8     1632.01     1760.77     65.46 o 
   3  -7   8      239.15      210.53     33.06 o 
   4  -7   8     2414.46     2240.99     78.51 o 
   5  -7   8      681.54      637.45     53.50 o 
   6  -7   8      112.32       96.35     31.97 o 
   7  -7   8     6240.14     6027.43    135.06 o 
   8  -7   8      135.32      178.34     51.54 o 
   9  -7   8     1930.89     1960.65     90.47 o 
  10  -7   8       11.69      -22.84     43.71 o 
  11  -7   8      764.94      668.12    107.00 o 
 -11  -6   8     2671.03     2559.39    118.31 o 
 -10  -6   8        0.51       22.40     33.28 o 
  -9  -6   8     3151.19     3041.77    115.49 o 
  -8  -6   8     1594.30     1578.09    128.75 o 
  -7  -6   8      799.01      822.97    106.57 o 
  -6  -6   8       90.09       97.00     43.06 o 
  -5  -6   8      556.42      650.50     55.68 o 
  -4  -6   8     4987.41     5089.85    112.88 o 
  -3  -6   8      456.28      419.53     41.32 o 
  -2  -6   8     1513.49     1310.58     44.37 o 
  -1  -6   8      456.50      489.56     29.80 o 
   0  -6   8     9649.84     9617.06    112.88 o 
   1  -6   8       23.02       26.97     16.31 o 
   2  -6   8     9264.03     8925.67     73.73 o 
   3  -6   8     2326.41     2380.39     74.60 o 
   4  -6   8     2057.26     2012.84     72.64 o 
   5  -6   8      979.50      911.49     57.20 o 
   6  -6   8     2436.76     2450.43    113.96 o 
   7  -6   8      301.34      342.11     59.37 o 
   8  -6   8      179.06      151.59     35.67 o 
   9  -6   8     1296.48     1170.08    110.27 o 
  10  -6   8        4.45      -14.57     44.15 o 
  11  -6   8     1274.72     1189.87    123.97 o 
 -11  -5   8      499.87      479.12    108.74 o 
 -10  -5   8     1125.73     1208.79    128.32 o 
  -9  -5   8     2329.96     2399.53    149.85 o 
  -8  -5   8      473.21      364.07     95.26 o 
  -7  -5   8     2263.51     2626.16    145.06 o 
  -6  -5   8     4343.74     4441.52    116.57 o 
  -5  -5   8      602.37      631.58     52.63 o 
  -4  -5   8       27.81       24.14     23.49 o 
  -3  -5   8     1921.38     2011.54     41.97 o 
  -2  -5   8     7754.49     8173.38     82.65 o 
  -1  -5   8       74.04       90.47     18.70 o 
   0  -5   8     2461.43     2363.87     48.28 o 
   1  -5   8      610.19      630.93     29.58 o 
   2  -5   8     3997.30     3409.54     50.67 o 
   3  -5   8      309.97      317.97     22.62 o 
   4  -5   8     2238.60     2334.07     48.06 o 
   5  -5   8     1507.42     1543.51     45.24 o 
   6  -5   8      334.43      326.01     39.58 o 
   7  -5   8     3736.38     3622.90    101.13 o 
   8  -5   8      856.87      855.59     60.68 o 
   9  -5   8     4012.28     3939.34    182.25 o 
  10  -5   8      130.36      167.68     61.11 o 
  11  -5   8      124.24      134.41     64.81 o 
 -12  -4   8     1415.35     1709.23    115.05 o 
 -11  -4   8     4121.96     4170.10    202.70 o 
 -10  -4   8      349.36      312.09     92.87 o 
  -9  -4   8      818.30      737.93    105.92 o 
  -8  -4   8     4093.77     4225.34    177.69 o 
  -7  -4   8     5423.56     5566.36    133.54 o 
  -6  -4   8     1060.14     1021.10     65.03 o 
  -5  -4   8      187.69      155.29     44.37 o 
  -4  -4   8     1310.22     1444.55     64.38 o 
  -3  -4   8      197.87      143.11     16.53 o 
  -2  -4   8     1365.80     1647.46     41.11 o 
  -1  -4   8        1.78        0.00     11.53 o 
   0  -4   8    14146.12    13655.79    106.13 o 
   1  -4   8       10.89        8.26     12.18 o 
   2  -4   8      240.50      234.23     21.53 o 
   3  -4   8     3427.62     3471.96     56.33 o 
   4  -4   8     2729.37     2647.25     53.50 o 
   5  -4   8     1082.00     1074.60     41.97 o 
   6  -4   8      651.11      686.17     39.15 o 
   7  -4   8    10807.48    10414.15    121.79 o 
   8  -4   8      292.09      327.10     69.16 o 
   9  -4   8       74.59      112.01     53.07 o 
  10  -4   8       83.37       31.97     48.06 o 
  11  -4   8      913.95     1003.48    115.70 o 
 -12  -3   8      691.22      865.38     90.26 o 
 -11  -3   8      306.77      292.52     70.47 o 
 -10  -3   8     1696.33     1859.51    102.87 o 
  -9  -3   8     4976.06     5196.63    199.65 o 
  -9  -3   8     4898.13     4863.88    201.39 o 
  -8  -3   8     2053.79     1963.47     88.52 o 
  -7  -3   8       16.90       18.05     30.45 o 
  -6  -3   8      649.98      703.14     57.85 o 
  -5  -3   8     1545.30     1481.09     38.71 o 
  -4  -3   8     1298.71     1331.46     37.41 o 
  -3  -3   8      178.85      211.61     19.57 o 
  -2  -3   8    10239.14    10030.93     93.08 o 
  -1  -3   8      819.67      851.68     43.06 o 
   0  -3   8     3330.86     3447.60     70.47 o 
   1  -3   8        5.03        6.09     12.40 o 
   2  -3   8     2302.97     1668.56     40.89 o 
   3  -3   8      476.71      501.52     29.36 o 
   4  -3   8      229.13      264.03     23.92 o 
   5  -3   8     5848.27     5711.21     81.56 o 
   6  -3   8     3708.83     3744.47     71.99 o 
   7  -3   8     1157.11     1148.11     63.94 o 
   8  -3   8      595.06      491.74     51.11 o 
   9  -3   8     3365.73     3444.12    171.60 o 
  10  -3   8        0.94       37.84     46.54 o 
  11  -3   8       56.11      141.58     62.20 o 
 -12  -2   8     1167.47     1430.63    103.74 o 
 -11  -2   8     3073.58     3193.36    132.67 o 
 -10  -2   8      157.74      231.84     73.73 o 
 -10  -2   8      890.38      989.35    120.49 o 
  -9  -2   8      341.94      336.02     50.89 o 
  -8  -2   8      326.36      216.62     41.54 o 
  -7  -2   8     5681.00     5339.09    127.88 o 
  -6  -2   8      748.71      760.33     37.63 o 
  -5  -2   8      106.60       99.83     18.27 o 
  -4  -2   8     8903.32     9015.92     92.21 o 
  -3  -2   8    10776.12    11024.20     99.83 o 
  -2  -2   8     3414.06     3406.93     57.85 o 
  -1  -2   8      402.98      431.28     28.06 o 
   0  -2   8     8218.77     8066.16     83.73 o 
   1  -2   8      588.79      592.00     36.32 o 
   2  -2   8      210.80      270.99     21.53 o 
   3  -2   8      872.68      837.11     33.49 o 
   4  -2   8     5468.37     5421.95     73.51 o 
   5  -2   8     4186.96     4058.52     68.51 o 
   7  -2   8     4708.04     4650.09    176.16 o 
   8  -2   8      772.72      777.52     58.94 o 
   9  -2   8     2239.65     2069.61     91.13 o 
  10  -2   8        2.54       39.80     46.98 o 
  11  -2   8     2464.62     2359.73    158.98 o 
 -12  -1   8     1057.15     1166.38    102.87 o 
 -11  -1   8     3732.60     3538.95    192.48 o 
 -11  -1   8     3800.24     3731.21    192.26 o 
 -10  -1   8       70.50       93.08     39.80 o 
  -9  -1   8     1914.03     1852.99     91.13 o 
  -8  -1   8        5.60       15.66     29.36 o 
  -7  -1   8     3199.11     3173.57     70.25 o 
  -6  -1   8      417.38      399.31     32.19 o 
  -5  -1   8     4879.45     4807.77     75.47 o 
  -4  -1   8     4976.11     5339.30     75.90 o 
  -3  -1   8      129.43      296.00     29.80 o 
  -2  -1   8     4056.07     4090.93     64.81 o 
  -1  -1   8        3.86       17.40     13.05 o 
   0  -1   8    12953.85    13033.56    105.05 o 
   1  -1   8        9.33       21.75     12.61 o 
   2  -1   8     9818.96     9433.06     86.34 o 
   3  -1   8     1167.10     1044.15     34.36 o 
   4  -1   8     1267.49     1187.48     38.06 o 
   5  -1   8      936.29      953.46     37.63 o 
   6  -1   8     1323.23     1331.02     67.42 o 
   7  -1   8     7327.39     7017.65    140.50 o 
   8  -1   8       66.32       63.07     32.41 o 
   9  -1   8     1473.75     1481.74     82.21 o 
  10  -1   8      191.60      195.52     44.58 o 
  11  -1   8      380.84      364.07     84.60 o 
 -12   0   8       31.04        0.00     65.90 o 
 -12   0   8      867.73     1084.61    140.28 o 
 -11   0   8      416.12      394.74     60.68 o 
 -10   0   8        1.82       25.45     33.49 o 
  -9   0   8     3831.24     3663.13    120.27 o 
  -8   0   8      164.58      129.84     37.84 o 
  -7   0   8     6412.62     6785.59    154.20 o 
  -7   0   8     3086.04     3302.10    104.61 o 
  -6   0   8     3195.24     3112.46     94.39 o 
  -6   0   8     3249.58     3625.07    113.53 o 
  -5   0   8     2863.04     3123.55     83.51 o 
  -5   0   8     1914.58     1953.47    100.26 o 
  -4   0   8     8360.46     8151.19    198.57 o 
  -4   0   8     3139.93     3429.99    119.62 o 
  -3   0   8     6762.47     6923.70     86.34 o 
  -2   0   8    11906.00    11416.33    106.13 o 
  -1   0   8        4.35        4.13     12.83 o 
   0   0   8     1177.46     1081.35     36.32 o 
   1   0   8      796.97      816.01     32.19 o 
   2   0   8     1494.65     1472.60     36.76 o 
   3   0   8       83.09       96.56     13.70 o 
   4   0   8     3536.16     3374.53     87.43 o 
   5   0   8     6151.36     6164.23    122.66 o 
   6   0   8      506.89      414.75     46.54 o 
   7   0   8      111.60       83.30     31.32 o 
   8   0   8      779.47      709.66     62.64 o 
   9   0   8     4169.98     4192.28    129.40 o 
  10   0   8      180.54      118.53     41.97 o 
  11   0   8     2202.29     2197.27    156.37 o 
 -12   1   8       32.08       73.29     59.59 o 
 -11   1   8     4951.07     4857.14    150.72 o 
 -10   1   8      279.38      249.68     50.02 o 
  -9   1   8     4098.96     4179.01    185.30 o 
  -9   1   8     1722.74     1747.94    131.14 o 
  -8   1   8     1069.34     1192.26     62.42 o 
  -7   1   8     7016.37     7293.86    114.18 o 
  -6   1   8     1194.92      879.95     36.32 o 
  -5   1   8     1908.70     2099.62     57.63 o 
  -4   1   8    10505.88    10447.64    112.66 o 
  -3   1   8       62.48       26.10     16.09 o 
  -2   1   8       18.86       17.40     14.57 o 
  -1   1   8       46.89       40.02     15.01 o 
   0   1   8    12182.00    11502.01     99.61 o 
   1   1   8        0.16        0.43     11.09 o 
   2   1   8    10270.42    10383.70    138.10 o 
   3   1   8     2947.45     2787.75     80.04 o 
   4   1   8     3461.31     3398.45     91.78 o 
   5   1   8       71.88       92.00     30.88 o 
   6   1   8      687.28      668.55     56.55 o 
   7   1   8     1667.36     1761.86     82.65 o 
   8   1   8       17.09       15.01     30.45 o 
   9   1   8       12.97       24.58     32.84 o 
  10   1   8        2.00      -17.40     32.19 o 
  11   1   8     1382.22     1464.56    132.88 o 
 -12   2   8       15.30        0.22     40.02 o 
 -11   2   8     1162.27     1201.40    135.93 o 
 -11   2   8      184.06      213.57     76.99 o 
 -10   2   8       74.72      103.52     70.47 o 
  -9   2   8     5023.07     5026.12    108.09 o 
  -8   2   8     2022.31     1327.11     31.54 o 
  -7   2   8     2787.01     2852.12     81.34 o 
  -6   2   8     2184.63     2278.61     77.86 o 
  -6   2   8     2827.78     2816.02    138.54 o 
  -5   2   8     3551.96     3356.91     73.29 o 
  -4   2   8      339.77      272.51     28.27 o 
  -3   2   8      444.60      440.19     32.62 o 
  -2   2   8    14199.72    14076.41    125.06 o 
  -1   2   8      116.00      120.27     18.70 o 
   0   2   8      206.50      207.27     20.88 o 
   1   2   8        8.39       -3.91     11.09 o 
   2   2   8     9148.33     9155.55    135.49 o 
   3   2   8      527.39      541.54     47.19 o 
   4   2   8      590.42      515.88     47.85 o 
   5   2   8     2659.28     2636.81     90.04 o 
   6   2   8      826.60      821.67     60.90 o 
   7   2   8      124.29       73.29     33.93 o 
   8   2   8      201.42      222.05     45.24 o 
   9   2   8     3896.23     3726.64    127.01 o 
  10   2   8       18.68        6.52     35.45 o 
 -12   3   8      193.53      239.67     82.43 o 
 -11   3   8     2533.20     2755.99    127.66 o 
 -10   3   8       55.86      101.78     67.42 o 
  -9   3   8     1902.41     1966.52     78.95 o 
  -8   3   8      704.65      765.34     70.03 o 
  -8   3   8       66.11       26.75     52.63 o 
  -7   3   8     4305.04     4212.29     90.91 o 
  -6   3   8     1294.29     1215.97     53.07 o 
  -5   3   8      460.04      472.16     38.06 o 
  -4   3   8     1636.79     1535.02     53.07 o 
  -3   3   8     2312.22     2218.37     58.29 o 
  -2   3   8     5535.13     5557.01     82.43 o 
  -1   3   8       47.97       49.15     17.40 o 
   0   3   8     9733.84     9734.72     96.56 o 
   1   3   8        0.67        5.65     12.40 o 
   2   3   8        8.96      -10.00     20.23 o 
   3   3   8     1372.11     1333.63     66.33 o 
   4   3   8     8392.56     8097.69    145.28 o 
   5   3   8       74.17       54.15     30.88 o 
   6   3   8      376.64      319.27     45.89 o 
   7   3   8     1376.71     1421.71     79.60 o 
   8   3   8      524.00      500.65     59.81 o 
   9   3   8      574.64      548.28     65.46 o 
  10   3   8       25.16       23.05     59.81 o 
 -12   4   8      241.25      137.89     87.21 o 
 -11   4   8     1533.63     1491.09    106.57 o 
 -10   4   8       71.30       24.36     58.72 o 
 -10   4   8       96.53       73.51     61.77 o 
  -9   4   8     2851.92     2831.25    159.64 o 
  -9   4   8     3020.10     3220.98    114.18 o 
  -8   4   8     1285.01     1307.75     78.30 o 
  -8   4   8     1418.33     1503.70    116.36 o 
  -7   4   8      600.33      607.44     46.11 o 
  -6   4   8      781.04      800.35     47.63 o 
  -5   4   8     3284.63     3454.78     79.38 o 
  -4   4   8     2684.07     2535.25     67.42 o 
  -3   4   8      182.03      145.93     24.14 o 
  -2   4   8     2464.49     2326.46     58.72 o 
  -1   4   8      645.48      616.79     35.67 o 
   0   4   8     6571.21     6733.61     84.38 o 
   1   4   8        0.15       -4.78     11.53 o 
   2   4   8     7772.07     7838.88    138.76 o 
   3   4   8       73.65       52.41     28.27 o 
   4   4   8       61.58       68.51     30.88 o 
   5   4   8      663.65      695.96     59.59 o 
   6   4   8     2126.13     2245.55     93.08 o 
   7   4   8     1059.29     1124.41     75.69 o 
   8   4   8       56.48       48.50     36.32 o 
   9   4   8     4695.95     4581.15    145.28 o 
  10   4   8       11.07      -10.44     54.81 o 
 -12   5   8      101.05      167.03    114.62 o 
 -12   5   8       76.63       64.59     74.16 o 
 -11   5   8      799.70      776.43    116.57 o 
 -11   5   8     2192.77     2317.32    171.60 o 
 -10   5   8       50.79       36.54     28.27 o 
  -9   5   8      338.45      338.41     41.11 o 
  -8   5   8      268.29      239.67     36.54 o 
  -7   5   8     2527.41     2466.95     76.56 o 
  -6   5   8     2845.02     2941.51     80.47 o 
  -5   5   8     1113.98     1099.83     53.50 o 
  -4   5   8      162.16      155.94     26.75 o 
  -3   5   8     3372.03     3360.61     74.38 o 
  -2   5   8     5247.49     5164.01     86.78 o 
  -1   5   8        7.45       12.18     17.83 o 
   0   5   8     1732.72     1500.23     45.67 o 
   1   5   8      150.61      157.68     19.57 o 
   2   5   8     1202.52     1291.00     68.73 o 
   3   5   8      143.49      114.83     34.80 o 
   4   5   8     4644.75     4534.82    120.05 o 
   5   5   8      311.92      304.26     45.45 o 
   6   5   8      420.90      401.70     52.85 o 
   7   5   8      598.37      637.45     65.25 o 
   8   5   8      840.18      855.81     76.56 o 
   9   5   8     1485.01     1687.70    146.37 o 
 -12   6   8       49.15       52.85     47.41 o 
 -11   6   8     2803.42     2757.52     96.56 o 
 -10   6   8       40.71       81.34     32.62 o 
  -9   6   8      445.17      430.62     46.76 o 
  -8   6   8     1492.11     1611.80     69.16 o 
  -7   6   8     4400.57     4578.75    102.44 o 
  -6   6   8       24.84       18.49     24.79 o 
  -5   6   8     2143.12     2229.68     70.68 o 
  -4   6   8     3309.08     3093.75     77.86 o 
  -3   6   8       45.85       53.28     22.62 o 
  -2   6   8      518.44      560.46     39.15 o 
  -1   6   8       90.60       76.56     21.10 o 
   0   6   8      114.16       77.43     19.57 o 
   1   6   8       22.55       31.75     28.27 o 
   2   6   8     1266.40     1313.84     72.21 o 
   3   6   8     1109.65     1025.23     67.20 o 
   4   6   8     5744.93     5483.28    135.28 o 
   5   6   8       28.13       39.58     32.62 o 
   6   6   8     1163.68     1144.63     76.56 o 
   7   6   8     1705.65     1665.30     91.78 o 
   8   6   8      205.06      176.38     48.72 o 
   9   6   8      749.19      569.60    105.70 o 
 -11   7   8       16.51       27.40     30.67 o 
 -10   7   8       11.02      -23.27     26.97 o 
  -9   7   8     3798.16     3904.76    106.35 o 
  -8   7   8       28.69       25.88     29.36 o 
  -7   7   8      936.40      887.56     55.89 o 
  -6   7   8     1544.04     1496.09     64.16 o 
  -5   7   8     3059.46     3041.56     82.21 o 
  -4   7   8        0.52      -11.74     21.75 o 
  -3   7   8      690.07      642.46     57.42 o 
  -2   7   8     3407.83     3252.08     75.03 o 
  -1   7   8      657.80      696.61     41.97 o 
   0   7   8      440.57      446.72     35.67 o 
   1   7   8      170.26      179.21     38.28 o 
   2   7   8     5416.79     5394.11    131.36 o 
   3   7   8       24.10       18.49     28.71 o 
   4   7   8        4.42        9.13     28.93 o 
   5   7   8      923.40      968.47     72.21 o 
   6   7   8     1177.19     1132.24     78.95 o 
   7   7   8       44.67       34.80     35.67 o 
   8   7   8      237.37      164.20     76.56 o 
 -11   8   8     2303.85     2429.33     95.48 o 
 -10   8   8       65.45       66.12     33.49 o 
  -9   8   8      102.59      100.26     33.28 o 
  -8   8   8        1.58       10.22     26.97 o 
  -7   8   8     4532.81     4640.52    108.96 o 
  -6   8   8      657.73      718.79     51.76 o 
  -5   8   8      352.80      253.37     43.50 o 
  -4   8   8     1791.58     1850.38     66.12 o 
  -3   8   8     1591.97     1592.87     61.11 o 
  -2   8   8      621.72      501.74     36.76 o 
  -1   8   8      652.31      618.32     41.76 o 
   0   8   8      869.58      777.52     63.29 o 
   1   8   8      278.48      235.76     41.76 o 
   2   8   8        3.84        1.30     27.40 o 
   3   8   8      249.24      252.50     45.24 o 
   4   8   8     5455.14     5500.25    145.06 o 
   5   8   8      831.16      779.91     71.12 o 
   6   8   8      195.58      145.50     44.37 o 
   7   8   8     1575.77     1542.64    137.23 o 
   8   8   8       46.02        8.05     60.03 o 
 -11   9   8      419.98      406.05     63.94 o 
 -10   9   8       71.30       24.58     40.45 o 
  -9   9   8     2556.77     2523.72    112.01 o 
  -8   9   8       89.25       31.97     37.19 o 
  -7   9   8       58.29       62.64     31.10 o 
  -6   9   8      136.56      150.50     33.06 o 
  -5   9   8     2454.96     2456.95     78.30 o 
  -4   9   8     1238.64     1282.30     58.94 o 
  -3   9   8       22.66       -1.52     21.53 o 
  -2   9   8     2226.20     2286.44     93.74 o 
  -1   9   8       33.25       79.38     24.58 o 
   0   9   8        9.41       -9.13     29.14 o 
   1   9   8       68.45       46.76     31.10 o 
   2   9   8     5222.49     5380.19    140.06 o 
   3   9   8      517.36      452.81     57.63 o 
   4   9   8     1040.26      989.13     75.47 o 
   5   9   8      580.86      485.87     62.42 o 
   6   9   8      757.44      685.30     74.38 o 
   7   9   8      478.16      471.29    101.13 o 
 -10  10   8      369.55      368.86     51.11 o 
  -9  10   8     1471.89     1550.46     78.73 o 
  -8  10   8        0.39      -10.87     27.84 o 
  -7  10   8     2846.59     2817.11     91.34 o 
  -6  10   8      323.84      287.30     40.24 o 
  -5  10   8      867.36      792.74     53.94 o 
  -4  10   8      288.98      281.86     36.32 o 
  -3  10   8     1492.58     1546.11     63.72 o 
  -2  10   8     2774.46     2877.79    106.35 o 
  -1  10   8      304.51      274.69     46.32 o 
   0  10   8     3621.59     3598.32    118.53 o 
   1  10   8      111.11       81.78     34.80 o 
   2  10   8      493.56      481.95     58.29 o 
   3  10   8      180.60      169.64     42.63 o 
   4  10   8     1150.38     1274.26     85.04 o 
   5  10   8      419.36      377.56     58.29 o 
   6  10   8       14.07       16.53     56.55 o 
  -9  11   8      544.40      540.24     57.20 o 
  -8  11   8      178.27      132.67     38.28 o 
  -7  11   8     1967.76     1946.73     80.47 o 
  -6  11   8        7.76       18.70     27.40 o 
  -5  11   8      493.70      475.64     47.85 o 
  -4  11   8      716.43      728.58     52.41 o 
  -3  11   8      350.07      366.68     41.11 o 
  -2  11   8     1470.23     1418.45     83.73 o 
  -1  11   8      799.33      854.51     71.34 o 
   0  11   8     4301.77     4181.84    132.23 o 
   1  11   8      173.17      115.70     41.97 o 
   2  11   8     1427.55     1216.84     80.69 o 
   3  11   8       87.83       85.69     41.32 o 
   4  11   8      377.64      382.99     60.90 o 
   5  11   8        5.92       25.88     63.29 o 
  -9  12   8     1822.49     1867.13    108.09 o 
  -8  12   8        9.64       11.31     31.75 o 
  -7  12   8      777.83      747.50     59.37 o 
  -6  12   8      878.93      742.72     59.81 o 
  -5  12   8     1280.34     1320.80     67.64 o 
  -4  12   8        1.52        4.78     25.23 o 
  -3  12   8      750.47      697.70     54.15 o 
  -2  12   8     2708.61     2654.21    110.70 o 
  -1  12   8      719.84      607.66     66.33 o 
   0  12   8     1120.25     1015.23     78.30 o 
   1  12   8        5.13       17.62     36.54 o 
   2  12   8     2097.04     2115.28    106.13 o 
   3  12   8       12.29       24.79     36.97 o 
   4  12   8      372.79      310.14     59.59 o 
  -8  13   8       20.94       20.23     38.71 o 
  -7  13   8     2819.79     2894.32    101.35 o 
  -6  13   8       27.31        5.65     30.67 o 
  -5  13   8      113.93      143.76     36.10 o 
  -4  13   8      404.40      408.22     46.32 o 
  -3  13   8      211.50      197.70     48.72 o 
  -2  13   8      390.06      313.40     55.46 o 
  -1  13   8      417.63      334.28     56.98 o 
   0  13   8     3599.37     3653.35    133.75 o 
   1  13   8        1.34      -17.18     34.15 o 
   2  13   8       64.77      -22.18     36.76 o 
   3  13   8       34.73       20.88     41.11 o 
  -6  14   8      381.32      328.41     48.72 o 
  -5  14   8     1011.24     1061.34     68.07 o 
  -4  14   8      210.66      250.54     54.15 o 
  -3  14   8       37.66       16.09     37.84 o 
  -2  14   8     1609.90     1687.92     99.39 o 
  -1  14   8      472.52      496.96     67.42 o 
   0  14   8      332.59      331.67     61.11 o 
   1  14   8        4.98      -16.96     37.63 o 
  -2 -17   9       15.62        6.31     54.37 o 
  -1 -17   9     1536.04     1711.62    147.67 o 
   0 -17   9       29.34       46.98     57.20 o 
   1 -17   9     1059.30     1126.80    127.66 o 
   2 -17   9      731.86      710.09    111.14 o 
   3 -17   9       21.17       10.00     56.11 o 
   4 -17   9      207.57      155.72     45.67 o 
   5 -17   9       75.27       55.24     40.24 o 
  -4 -16   9      128.53      140.06     66.99 o 
  -3 -16   9     3051.67     3291.01    187.69 o 
  -2 -16   9      135.18      123.75     66.12 o 
  -1 -16   9      319.09      208.14     70.90 o 
   0 -16   9      598.50      632.02    102.87 o 
   1 -16   9      492.63      511.75     96.56 o 
   2 -16   9       66.55      -11.53     50.02 o 
   3 -16   9      616.72      601.57     66.99 o 
   4 -16   9     1081.25      907.14     76.99 o 
   5 -16   9      150.86      150.50     45.67 o 
   6 -16   9      135.43      114.40     45.02 o 
  -5 -15   9     2209.46     2121.15    154.42 o 
  -4 -15   9       63.61       74.60     57.63 o 
  -3 -15   9       58.03       73.73     56.55 o 
  -2 -15   9       61.05      168.55     62.64 o 
  -1 -15   9      923.04      957.16    112.66 o 
   0 -15   9      245.61      228.36     73.08 o 
   1 -15   9     1011.01      933.89    110.05 o 
   2 -15   9      330.34      283.82     48.06 o 
   3 -15   9     2378.56     2282.09    100.04 o 
   4 -15   9        4.45      -20.23     29.58 o 
   5 -15   9      302.18      243.37     49.37 o 
   6 -15   9     1536.00     1557.86     94.17 o 
   7 -15   9      117.02       57.20     41.76 o 
   8 -15   9       43.00       28.06     40.24 o 
  -6 -14   9      548.94      541.76     68.07 o 
  -5 -14   9      199.19      195.74     46.54 o 
  -4 -14   9       23.01        2.17     44.37 o 
  -3 -14   9     2004.74     1976.96    140.93 o 
  -2 -14   9        5.47       -7.61     44.80 o 
  -1 -14   9      721.46      710.75     98.09 o 
   0 -14   9        7.66      -23.49     43.71 o 
   1 -14   9     3984.76     3856.70    183.56 o 
   2 -14   9     1399.07     1342.76     76.99 o 
   3 -14   9      860.16      822.97     67.86 o 
   4 -14   9     2668.77     2491.31    103.52 o 
   5 -14   9      210.61      227.71     46.54 o 
   6 -14   9      469.84      393.00     57.85 o 
   7 -14   9      329.28      341.89     57.20 o 
   8 -14   9     2531.62     2535.68    119.84 o 
  -7 -13   9      470.47      441.93     64.38 o 
  -6 -13   9        1.33      -33.49     32.41 o 
  -5 -13   9     2715.72     2757.08    111.57 o 
  -4 -13   9      749.33      735.98     69.16 o 
  -3 -13   9      932.15      877.12    102.65 o 
  -2 -13   9        4.75       -3.48     40.45 o 
  -1 -13   9      240.49      250.11     69.16 o 
   0 -13   9     1106.22     1061.99    106.13 o 
   1 -13   9       97.86       87.43     31.32 o 
   2 -13   9      691.34      652.24     58.94 o 
   3 -13   9     5639.72     5197.07    135.28 o 
   4 -13   9     1838.32     1761.86     87.86 o 
   5 -13   9      186.75      178.12     41.76 o 
   6 -13   9     3131.51     2887.79    114.40 o 
   7 -13   9      195.57      151.37     44.37 o 
   8 -13   9      634.04      641.59     70.68 o 
   9 -13   9       29.82       43.71     40.89 o 
  -8 -12   9        0.97      -18.49     35.23 o 
  -7 -12   9      717.77      633.54     69.81 o 
  -6 -12   9     1346.17     1409.75     87.65 o 
  -5 -12   9     3926.32     3673.79    122.66 o 
  -4 -12   9       11.70      -27.62     29.14 o 
  -3 -12   9     1205.32     1116.58     70.90 o 
  -2 -12   9      121.12      116.57     34.58 o 
  -1 -12   9      444.73      546.54     84.82 o 
   0 -12   9       98.22       48.50     27.19 o 
   1 -12   9     6900.02     6787.12    138.76 o 
   2 -12   9      918.80      946.72     65.46 o 
   3 -12   9      558.67      496.31     53.28 o 
   4 -12   9     1269.71     1134.85     72.21 o 
   5 -12   9     1245.82     1143.11     74.16 o 
   6 -12   9      980.08      926.28     71.55 o 
   7 -12   9        0.22        1.52     30.88 o 
   8 -12   9     1193.19     1157.25     82.65 o 
   9 -12   9      155.41      138.76     45.67 o 
  10 -12   9      115.06      126.58     46.32 o 
  -8 -11   9     1312.32     1292.31     88.52 o 
  -7 -11   9     2120.75     2035.68    101.78 o 
  -6 -11   9      442.12      392.56     56.11 o 
  -5 -11   9      411.82      406.05     53.50 o 
  -4 -11   9      701.87      682.26     61.55 o 
  -3 -11   9     4416.90     4458.70    119.62 o 
  -2 -11   9        0.76       54.81     29.58 o 
  -1 -11   9     9217.38     9271.25    246.20 o 
   0 -11   9        3.52       -4.78     22.18 o 
   1 -11   9     2233.04     2272.30     83.73 o 
   2 -11   9      111.62      113.96     31.54 o 
   3 -11   9     4166.57     4160.31    115.05 o 
   4 -11   9     3345.19     3128.98    104.61 o 
   5 -11   9      543.77      428.23     51.98 o 
   6 -11   9      587.96      550.46     59.81 o 
   7 -11   9      724.43      666.82     66.99 o 
   8 -11   9     1856.24     1774.04     95.04 o 
   9 -11   9       29.35       12.83     33.93 o 
  10 -11   9     1361.21     1319.28     92.21 o 
  -9 -10   9     1552.88     1569.82     98.30 o 
  -8 -10   9     1123.19     1157.25     83.30 o 
  -7 -10   9        8.68       -2.17     31.54 o 
  -6 -10   9      268.30      315.79     49.80 o 
  -5 -10   9     3154.84     2944.77    105.48 o 
  -4 -10   9      262.33      237.50     41.97 o 
  -3 -10   9     2406.72     2265.13     87.65 o 
  -2 -10   9      784.63      888.87     61.98 o 
  -1 -10   9     6884.57     6782.11     92.87 o 
   0 -10   9        7.89       -2.83     21.75 o 
   1 -10   9     3917.99     3895.84    101.35 o 
   2 -10   9      531.66      563.94     52.85 o 
   3 -10   9     1910.53     2108.10     84.17 o 
   4 -10   9       11.95        1.09     26.10 o 
   5 -10   9     1097.01     1062.64     68.07 o 
   6 -10   9     3893.32     3879.75    118.75 o 
   7 -10   9      199.35      158.77     40.02 o 
   8 -10   9        6.04       12.40     30.23 o 
   9 -10   9        0.37       21.53     33.71 o 
  10 -10   9     2165.49     2064.60    142.45 o 
 -10  -9   9     2164.37     2148.34    112.88 o 
  -9  -9   9      111.83       72.64     41.32 o 
  -8  -9   9      539.58      467.81     62.20 o 
  -7  -9   9     2034.74     2012.62     95.69 o 
  -6  -9   9     2621.27     2177.26     94.82 o 
  -5  -9   9     1001.19      953.68     66.99 o 
  -4  -9   9      444.10      479.78     51.76 o 
  -3  -9   9     8680.08     8658.81    229.45 o 
  -3  -9   9     8743.88     8806.92    215.31 o 
  -2  -9   9        0.25        3.91     36.54 o 
  -1  -9   9     4515.60     4295.15     96.13 o 
   0  -9   9      102.06       95.69     26.53 o 
   1  -9   9     3871.76     3877.57     98.09 o 
   2  -9   9       17.84       23.71     24.36 o 
   3  -9   9      748.35      725.10     55.68 o 
   4  -9   9     2638.59     2747.08     94.39 o 
   5  -9   9     1705.90     1584.17     77.21 o 
   6  -9   9      164.34      169.86     37.84 o 
   7  -9   9      232.10      254.02     45.24 o 
   8  -9   9     2843.37     2872.35    108.96 o 
   9  -9   9        0.15        1.09     42.63 o 
  10  -9   9      783.58      678.99    104.39 o 
  11  -9   9        4.63      -11.09     50.02 o 
 -10  -8   9        0.40       13.05     34.80 o 
  -9  -8   9      329.98      308.61     55.02 o 
  -8  -8   9     3807.51     3571.14    125.06 o 
  -7  -8   9      669.87      624.84     63.94 o 
  -6  -8   9      123.21      118.31     36.76 o 
  -5  -8   9     2334.03     2423.24    147.24 o 
  -5  -8   9     1697.89     1689.66    113.96 o 
  -4  -8   9      931.48      804.70    108.96 o 
  -3  -8   9      877.30      989.78    112.88 o 
  -2  -8   9      572.39      821.23     43.93 o 
  -1  -8   9    17999.41    17718.88    137.67 o 
   0  -8   9       10.15       22.18     20.23 o 
   1  -8   9       49.10       25.45     15.22 o 
   2  -8   9      835.85      923.23     56.98 o 
   3  -8   9     4857.13     4842.35    111.57 o 
   4  -8   9      948.23      818.19     58.07 o 
   5  -8   9       27.71       40.45     28.06 o 
   6  -8   9     4321.28     4113.55    114.62 o 
   7  -8   9      341.99      311.44     45.89 o 
   8  -8   9      604.49      553.07     77.86 o 
   9  -8   9        6.53        9.79     31.54 o 
  10  -8   9     2820.94     2614.19    164.86 o 
  11  -8   9        0.16      -21.53     47.41 o 
 -10  -7   9     1739.46     1676.17     98.52 o 
  -9  -7   9      257.51      283.39     53.07 o 
  -8  -7   9        0.87       15.01     41.97 o 
  -7  -7   9     3093.50     2720.98    151.37 o 
  -6  -7   9     2810.47     2911.50    152.46 o 
  -5  -7   9     1415.96     1371.26    118.31 o 
  -4  -7   9     1996.02     1866.91    125.71 o 
  -3  -7   9     3827.33     3725.12     97.65 o 
  -2  -7   9      152.93      187.47     21.53 o 
  -1  -7   9     8340.30     8380.64     93.74 o 
   0  -7   9      282.41      283.39     30.45 o 
   1  -7   9    12717.33    12910.24    105.26 o 
   2  -7   9     1498.56     1388.87     90.91 o 
   3  -7   9       92.75      105.05     40.24 o 
   4  -7   9      509.44      466.73     64.38 o 
   5  -7   9      745.30      688.78     75.69 o 
   6  -7   9      213.95      224.88     53.28 o 
   7  -7   9       27.95       30.45     27.19 o 
   8  -7   9     4219.13     3980.66    117.66 o 
   9  -7   9        1.02       22.62     45.67 o 
  10  -7   9      182.68      188.78     65.68 o 
  11  -7   9        2.28      -10.00     53.07 o 
 -11  -6   9      320.01      342.54     80.04 o 
 -10  -6   9      470.92      498.70    108.09 o 
  -9  -6   9     1133.04     1129.41    122.66 o 
  -8  -6   9     4820.68     4882.36    196.17 o 
  -7  -6   9     1041.16      971.08    107.00 o 
  -6  -6   9      656.76      687.26     97.87 o 
  -5  -6   9     1568.75     1569.17    122.66 o 
  -4  -6   9     1749.44     1839.94    109.18 o 
  -3  -6   9     4209.22     4335.38     58.72 o 
  -2  -6   9       67.10       69.38     16.53 o 
  -1  -6   9     7930.45     7875.86     88.95 o 
   0  -6   9      105.92       86.78     15.88 o 
   1  -6   9     1407.57     1665.52     43.28 o 
   2  -6   9      601.16      502.39     27.62 o 
   3  -6   9     7296.06     7130.96     67.42 o 
   4  -6   9     5212.09     4932.60    108.53 o 
   5  -6   9       49.07       30.67     24.36 o 
   6  -6   9     5381.56     5157.92    119.18 o 
   7  -6   9      848.14      888.22     61.77 o 
   8  -6   9     1582.18     1745.33     80.69 o 
   9  -6   9        7.26       26.10     43.71 o 
  10  -6   9     2583.82     2746.86    168.33 o 
  11  -6   9       35.24       16.75     53.28 o 
 -11  -5   9      347.70      351.02     78.30 o 
 -10  -5   9     1745.72     1700.10    138.97 o 
  -9  -5   9     1100.27     1013.71    112.22 o 
  -8  -5   9      618.79      556.33     92.43 o 
  -7  -5   9     1571.09     1608.75    123.10 o 
  -6  -5   9     2157.47     2427.37    139.41 o 
  -5  -5   9     2341.22     2515.24    124.62 o 
  -4  -5   9       21.88       10.00     25.23 o 
  -3  -5   9       47.27       50.46     14.35 o 
  -2  -5   9       73.12       66.99     15.88 o 
  -1  -5   9     9498.06     9421.54    118.53 o 
   0  -5   9        6.48       -1.09     13.05 o 
   1  -5   9     6251.27     6222.95     75.47 o 
   2  -5   9     1556.40     1545.03     41.11 o 
   3  -5   9     4337.88     4648.57     65.25 o 
   4  -5   9      157.99      152.02     20.23 o 
   5  -5   9     1291.73     1387.57     64.16 o 
   6  -5   9      310.73      308.40     39.37 o 
   7  -5   9     2015.10     2158.99     81.78 o 
   8  -5   9     1022.00     1161.16    109.61 o 
   9  -5   9      340.45      394.52     78.51 o 
  10  -5   9     2066.95     2125.28    149.63 o 
  11  -5   9        8.29       30.45     51.54 o 
 -11  -4   9     1475.74     1704.88    105.26 o 
 -10  -4   9     2237.89     2112.89    107.22 o 
  -9  -4   9     1053.83     1074.60     82.21 o 
  -8  -4   9     1963.38     2034.59    101.35 o 
  -7  -4   9     4714.99     4819.95    185.08 o 
  -7  -4   9     3190.10     3328.86    159.64 o 
  -6  -4   9     2325.59     2210.10     87.86 o 
  -5  -4   9        6.32        6.52     25.66 o 
  -4  -4   9      211.63      199.00     19.36 o 
  -3  -4   9     6606.20     6440.22     76.99 o 
  -2  -4   9       48.64       27.62     14.35 o 
  -1  -4   9      724.82      595.04     35.67 o 
   0  -4   9      133.54      130.06     18.70 o 
   1  -4   9     3851.64     3489.58     58.72 o 
   2  -4   9      126.95      107.44     17.40 o 
   3  -4   9     1431.00     1797.09     46.11 o 
   4  -4   9     1581.45     1587.65     45.89 o 
   5  -4   9     1416.08     1448.90     47.85 o 
   6  -4   9      763.52      779.47     41.76 o 
   7  -4   9     4000.61     4011.98    170.94 o 
   8  -4   9     3785.45     3805.37    175.29 o 
   9  -4   9      205.37      173.77     61.55 o 
  10  -4   9      205.09      232.49     67.86 o 
  11  -4   9       63.92       59.59     54.37 o 
 -12  -3   9     2637.17     2744.03    130.27 o 
 -11  -3   9      137.21       94.39     58.94 o 
 -10  -3   9       66.46      168.33     61.55 o 
  -9  -3   9     3399.86     3202.93    124.40 o 
  -8  -3   9     5757.48     5828.22    206.40 o 
  -8  -3   9     5413.25     5796.46    211.40 o 
  -7  -3   9       18.11        5.00     28.93 o 
  -6  -3   9      108.09      134.19     35.89 o 
  -5  -3   9     3894.62     4045.69     64.81 o 
  -4  -3   9     1480.17     1281.43     40.45 o 
  -3  -3   9        8.07        3.04     12.61 o 
  -2  -3   9      421.65      393.00     28.06 o 
  -1  -3   9    14212.23    14006.16    116.36 o 
   0  -3   9       10.41       14.79     11.74 o 
   1  -3   9      989.65      956.94     36.10 o 
   2  -3   9       39.80       11.74     13.70 o 
   3  -3   9     9287.36     9272.12     95.04 o 
   4  -3   9      445.84      402.79     29.14 o 
   5  -3   9      970.78      995.66     43.28 o 
   6  -3   9     2564.80     2774.48     87.21 o 
   7  -3   9      654.21      714.01     55.24 o 
   8  -3   9       19.43       67.64     46.76 o 
   9  -3   9      180.72      179.43     61.98 o 
  10  -3   9     3397.96     3348.21    180.30 o 
  11  -3   9       17.59       -8.05     46.54 o 
 -12  -2   9      243.73      236.63     69.16 o 
 -11  -2   9     1441.49     1531.54    101.78 o 
 -10  -2   9     3299.75     3323.85    132.23 o 
  -9  -2   9      156.83      181.60     67.64 o 
  -9  -2   9      196.60      226.19     97.00 o 
  -8  -2   9     1325.38     1094.39     71.77 o 
  -7  -2   9     2217.05     2107.23     89.82 o 
  -6  -2   9     7407.67     7216.43     93.52 o 
  -5  -2   9      848.72      737.50     37.41 o 
  -4  -2   9     1652.00     1538.94     45.45 o 
  -3  -2   9     2665.70     2379.09     53.28 o 
  -2  -2   9      523.92      579.60     80.04 o 
  -1  -2   9     1275.65     1712.93     76.34 o 
  -1  -2   9     8632.69     8311.26    175.51 o 
   0  -2   9       65.81       53.50     15.44 o 
   1  -2   9     2028.79     1706.84     43.93 o 
   2  -2   9        0.82        2.83      8.26 o 
   3  -2   9       22.07       28.71     14.14 o 
   4  -2   9      571.62      524.80     31.75 o 
   5  -2   9     4590.26     4291.89     71.99 o 
   6  -2   9     5781.87     5387.37    183.99 o 
   8  -2   9     4760.38     2763.82    125.06 o 
   9  -2   9      184.96      191.61     61.98 o 
  10  -2   9      267.28      192.69     64.16 o 
  11  -2   9        7.80        7.83     48.93 o 
 -12  -1   9     2788.90     2922.81    138.97 o 
 -11  -1   9      391.36      452.81     85.04 o 
 -10  -1   9     1474.38     1335.37     85.91 o 
  -9  -1   9       21.43       15.01     33.71 o 
  -8  -1   9     3428.03     3428.03    112.22 o 
  -7  -1   9     7604.85     7498.52    154.20 o 
  -6  -1   9       12.77       36.97     19.36 o 
  -5  -1   9     2293.14     2396.27     69.16 o 
  -5  -1   9     3590.42     3454.13    143.32 o 
  -4  -1   9     2649.99     2804.93    136.15 o 
  -4  -1   9     2638.92     2551.34     66.99 o 
  -3  -1   9     1597.00       -0.43      8.05 o 
  -3  -1   9     9473.82     9982.65    213.35 o 
  -2  -1   9      136.14      173.77     24.36 o 
  -2  -1   9      504.54      407.79     79.17 o 
  -1  -1   9    14805.44    14759.54    121.79 o 
   0  -1   9       32.69       30.45     14.57 o 
   1  -1   9      460.87      426.71     27.84 o 
   2  -1   9      121.36      128.75     18.05 o 
   3  -1   9     5105.61     4871.93     66.99 o 
   4  -1   9     1245.13     1169.64     38.50 o 
   5  -1   9      157.08      152.89     33.49 o 
   6  -1   9     1613.74     1448.46     70.68 o 
   7  -1   9     4862.45     4597.67    119.62 o 
   8  -1   9     1884.29     1826.46     87.43 o 
   9  -1   9       11.02       59.59     35.89 o 
  10  -1   9     1252.27     1326.24    125.06 o 
  11  -1   9      160.97      240.76     74.16 o 
 -12   0   9     2037.51     2072.87    113.09 o 
 -11   0   9      136.14      177.90     48.28 o 
 -10   0   9     1424.20     1405.62     87.43 o 
  -9   0   9      496.87      451.72     58.29 o 
  -8   0   9     3914.14     3826.68    119.62 o 
  -7   0   9      149.33      182.91     61.77 o 
  -7   0   9     1403.40     1380.17     71.55 o 
  -6   0   9     3330.18     3573.31     80.91 o 
  -5   0   9     2831.72     2864.96     97.43 o 
  -5   0   9     2610.67     2592.44     92.43 o 
  -4   0   9       22.28       23.49     18.92 o 
  -4   0   9     4005.75     4083.32    106.13 o 
  -3   0   9    15851.45    17104.04    140.50 o 
  -2   0   9      741.38      699.44     36.10 o 
  -1   0   9     5496.85     5142.48     75.25 o 
   0   0   9       10.71        5.44     13.27 o 
   1   0   9     4569.08     4397.59     64.81 o 
   2   0   9      446.38      450.42     27.19 o 
   3   0   9     1713.50     1659.43     38.50 o 
   4   0   9      667.37      650.72     51.54 o 
   5   0   9     5701.13     5565.71    120.71 o 
   6   0   9     2323.47     2305.14     86.99 o 
   7   0   9      547.91      518.05     55.02 o 
   8   0   9     1509.53     1490.44     81.78 o 
   9   0   9      316.01      205.96     44.58 o 
  10   0   9      615.44      642.24     70.03 o 
 -12   1   9     1683.77     1904.10    110.27 o 
 -11   1   9        1.40       33.71     38.71 o 
 -10   1   9     2877.85     2824.07    115.70 o 
  -9   1   9       51.64       -1.96     82.43 o 
  -9   1   9        7.91        9.35     47.19 o 
  -8   1   9     1334.72     1443.90     67.20 o 
  -7   1   9     3027.84     3134.64     83.51 o 
  -6   1   9     1473.05     1034.37     31.54 o 
  -5   1   9     2435.94     2499.14    126.79 o 
  -5   1   9      444.83      488.91     44.15 o 
  -4   1   9     8016.41     8233.84    105.70 o 
  -3   1   9    13247.19    13411.33    128.75 o 
  -2   1   9      949.42      963.47     40.89 o 
  -1   1   9      908.38      788.39     37.19 o 
   0   1   9       49.98       36.54     15.01 o 
   1   1   9    15550.07    16025.74    115.70 o 
   2   1   9       61.80       77.64     13.70 o 
   3   1   9     5989.06     5883.24    116.57 o 
   4   1   9     1833.25     1707.71     72.21 o 
   5   1   9     1791.73     1820.37     77.64 o 
   6   1   9        1.91       -8.26     25.66 o 
   7   1   9      719.10      726.84     64.16 o 
   8   1   9     2854.25     3020.02    111.79 o 
   9   1   9      126.89      128.10     42.63 o 
  10   1   9       18.69       77.43     41.32 o 
 -12   2   9     3625.91     3560.48    141.58 o 
 -11   2   9        5.26        1.09     36.10 o 
 -10   2   9      922.07      895.83     93.95 o 
  -9   2   9      105.95      129.84     69.60 o 
  -8   2   9     3126.05     2302.10     38.28 o 
  -7   2   9     1014.50      979.56    106.57 o 
  -7   2   9     1155.63     1141.15     72.42 o 
  -6   2   9     3283.13     3251.65     98.52 o 
  -6   2   9     1369.40     1508.27    115.27 o 
  -5   2   9     4006.95     3981.75     81.12 o 
  -4   2   9     1145.68     1123.76     48.50 o 
  -3   2   9      974.30      990.00     43.93 o 
  -2   2   9       97.89       70.25     19.14 o 
  -1   2   9    13474.13    12979.19    120.27 o 
   0   2   9      181.01      177.25     21.10 o 
   1   2   9     1752.33     1688.35     41.76 o 
   2   2   9     1402.47     1463.47     66.12 o 
   3   2   9     7570.65     7127.27    132.67 o 
   4   2   9       10.26       20.01     26.32 o 
   5   2   9     2326.24     2090.48     84.38 o 
   6   2   9     2054.54     1914.54     85.04 o 
   7   2   9      581.79      439.32     54.81 o 
   8   2   9       25.86       -5.87     29.80 o 
   9   2   9      419.13      417.57     59.16 o 
  10   2   9     1486.02     1483.91     95.91 o 
 -12   3   9      101.22      130.93     51.54 o 
 -11   3   9      229.07      284.47     86.12 o 
 -11   3   9      229.29      246.85    111.35 o 
 -10   3   9     1825.35     1881.91    112.01 o 
  -9   3   9       39.64      -33.93     55.89 o 
  -9   3   9       36.11       32.41     56.33 o 
  -8   3   9     3795.65     4028.95    117.66 o 
  -8   3   9      937.13     1035.67    110.27 o 
  -7   3   9      556.88      614.40     90.04 o 
  -7   3   9      284.00      336.02     49.59 o 
  -6   3   9     3851.23     3603.11     84.17 o 
  -5   3   9      603.62      627.67     42.63 o 
  -4   3   9     1617.37     1672.91     56.76 o 
  -3   3   9    12579.78    12309.54    130.93 o 
  -2   3   9     2440.91     2436.51     60.90 o 
  -1   3   9       23.26       16.31     16.53 o 
   0   3   9      212.81      207.70     22.84 o 
   1   3   9    14510.03    14199.29    108.31 o 
   2   3   9        5.62        0.43     24.58 o 
   3   3   9      382.93      356.68     44.15 o 
   4   3   9     1517.76     1334.50     70.90 o 
   5   3   9     2737.16     2736.64     96.78 o 
   6   3   9      228.25      283.60     46.11 o 
   7   3   9      221.94      183.56     42.63 o 
   8   3   9     2400.31     2432.37    105.48 o 
   9   3   9       31.91        1.74     34.80 o 
  10   3   9       22.54       -3.26     57.42 o 
 -12   4   9     2933.76     2988.05    194.00 o 
 -12   4   9     3974.08     4336.04    229.88 o 
 -11   4   9        1.72      -35.67     94.61 o 
 -11   4   9        0.43      -48.28     58.94 o 
 -10   4   9      716.57      689.43    119.18 o 
 -10   4   9      152.65      240.54     78.95 o 
  -9   4   9        7.11        3.70     34.15 o 
  -9   4   9       53.07      -35.89     80.04 o 
  -8   4   9     5752.53     5851.70    114.83 o 
  -7   4   9      549.13      496.52     43.06 o 
  -6   4   9        0.01       -1.52     22.84 o 
  -5   4   9     1551.25     1502.40     58.72 o 
  -4   4   9      901.14      788.61     45.24 o 
  -3   4   9     1098.86     1130.50     50.02 o 
  -2   4   9      136.01      133.10     24.79 o 
  -1   4   9     6933.60     6669.46     93.52 o 
   0   4   9       69.10       65.46     19.14 o 
   1   4   9      558.68      520.23     28.93 o 
   2   4   9      137.31      116.79     31.75 o 
   3   4   9     7106.65     6909.13    140.50 o 
   4   4   9     1217.11     1239.68     71.77 o 
   5   4   9      570.67      572.86     56.98 o 
   6   4   9     1478.05     1470.43     82.21 o 
   7   4   9     1250.96     1408.66     84.60 o 
   8   4   9      149.03      189.87     46.32 o 
   9   4   9       93.55      139.41     46.54 o 
 -12   5   9     2093.56     2121.59    171.60 o 
 -12   5   9     2093.56     2298.40    186.17 o 
 -11   5   9        2.60       15.66     40.02 o 
 -10   5   9     1134.83     1170.08     66.33 o 
  -9   5   9       92.49      104.18     31.54 o 
  -8   5   9      693.22      713.79     53.07 o 
  -7   5   9      825.58      756.85     52.41 o 
  -6   5   9     5108.28     4959.57    102.22 o 
  -5   5   9     2559.06     2359.30     72.42 o 
  -4   5   9       70.44       85.69     25.88 o 
  -3   5   9     2946.14     2980.88     73.51 o 
  -2   5   9      463.46      416.92     35.45 o 
  -1   5   9     2958.86     2792.53     66.12 o 
   0   5   9       57.65       54.81     17.62 o 
   1   5   9     4244.54     4271.23    112.22 o 
   2   5   9      378.05      338.19     45.02 o 
   3   5   9      594.09      514.57     54.15 o 
   4   5   9      908.12      928.23     66.12 o 
   5   5   9     1034.87     1110.92     72.21 o 
   6   5   9      659.89      596.35     62.20 o 
   7   5   9        0.10        5.00     31.32 o 
   8   5   9     1722.77     1690.96     97.00 o 
   9   5   9      190.62      171.38     76.56 o 
 -11   6   9      358.50      320.36     46.11 o 
 -10   6   9     1443.16     1540.46     75.03 o 
  -9   6   9      441.14      429.32     48.28 o 
  -8   6   9     4497.03     4326.69    106.13 o 
  -7   6   9     2499.80     2520.67     81.34 o 
  -6   6   9     1983.80     1976.09     71.12 o 
  -5   6   9      399.71      365.81     38.93 o 
  -4   6   9     1067.76      968.90     52.20 o 
  -3   6   9     3949.33     4055.70     87.21 o 
  -2   6   9       64.12       61.77     22.84 o 
  -1   6   9      823.73      886.48     44.37 o 
   0   6   9      115.10       95.48     21.31 o 
   1   6   9     3044.77     3012.85    100.04 o 
   2   6   9       23.34       24.36     29.36 o 
   3   6   9     2641.65     2734.03    100.26 o 
   4   6   9      614.70      520.23     56.55 o 
   5   6   9       36.23       18.05     32.41 o 
   6   6   9        8.43       33.71     35.23 o 
   7   6   9      976.61     1032.19     79.38 o 
   8   6   9     1225.35     1286.65     89.60 o 
 -11   7   9       76.78       17.83     32.62 o 
 -10   7   9      209.68      182.04     39.80 o 
  -9   7   9     1224.80     1221.19     68.73 o 
  -8   7   9     1452.88     1484.13     70.25 o 
  -7   7   9      113.45       91.78     31.32 o 
  -6   7   9     2920.68     2866.70     85.04 o 
  -5   7   9     3126.20     3225.11     86.34 o 
  -4   7   9      258.64      221.40     33.06 o 
  -3   7   9     1320.77     1382.13     73.73 o 
  -2   7   9      527.98      459.11     51.54 o 
  -1   7   9     1515.56     1422.80     53.72 o 
   0   7   9      157.11      139.63     36.76 o 
   1   7   9     1773.08     1858.21     85.25 o 
   2   7   9      243.49      251.20     44.15 o 
   3   7   9     2200.73     2281.87     95.48 o 
   4   7   9      135.16      133.10     39.37 o 
   5   7   9     2203.65     2265.13    102.22 o 
   6   7   9     1199.02     1287.96     82.86 o 
   7   7   9      646.82      618.75     70.90 o 
   8   7   9      538.96      550.24    105.48 o 
 -11   8   9      109.23       72.64     36.76 o 
 -10   8   9     3103.28     3167.48    105.48 o 
  -9   8   9       11.81      -25.88     28.06 o 
  -8   8   9      213.84      186.60     38.06 o 
  -7   8   9      151.10      146.80     34.36 o 
  -6   8   9     1444.13     1370.82     65.03 o 
  -5   8   9      397.44      388.00     51.76 o 
  -4   8   9      156.88      146.37     29.58 o 
  -3   8   9     3448.16     3466.74     85.04 o 
  -2   8   9     1236.66     1164.86     51.76 o 
  -1   8   9      849.10      920.40     48.06 o 
   0   8   9       40.64       70.47     33.93 o 
   1   8   9     1869.05     1828.41     86.34 o 
   2   8   9        5.05       16.75     29.36 o 
   3   8   9     1522.24     1458.25     84.38 o 
   4   8   9      360.54      301.65     51.76 o 
   5   8   9     1523.72     1507.18     90.04 o 
   6   8   9        0.11        3.48     34.15 o 
   7   8   9      300.71      245.76     81.99 o 
 -10   9   9      839.14      788.61     79.82 o 
  -9   9   9      353.59      372.77     59.59 o 
  -8   9   9     2778.26     2772.96    115.92 o 
  -7   9   9      929.45      896.05     74.82 o 
  -6   9   9      144.50      158.98     35.45 o 
  -5   9   9     1303.26     1352.12     63.72 o 
  -4   9   9     2194.27     2164.43     74.16 o 
  -3   9   9     1186.04     1202.70     57.42 o 
  -2   9   9      574.92      542.41     43.28 o 
  -1   9   9     2529.12     2441.07     98.96 o 
   0   9   9        2.41       19.36     28.71 o 
   1   9   9       12.58       -0.22     30.45 o 
   2   9   9       25.42       10.66     33.06 o 
   3   9   9     3797.68     3835.60    128.32 o 
   4   9   9      770.73      676.38     68.73 o 
   5   9   9      292.23      270.99     53.72 o 
   6   9   9      469.79      492.61     67.20 o 
 -10  10   9     1535.71     1640.94     83.95 o 
  -9  10   9       17.00        3.70     29.36 o 
  -8  10   9      242.14      249.89     41.54 o 
  -7  10   9      183.41      174.64     37.63 o 
  -6  10   9     2080.35     2038.29     78.95 o 
  -5  10   9     2132.89     2121.59     77.64 o 
  -4  10   9       55.63       77.86     28.27 o 
  -3  10   9     2134.08     2122.46     74.16 o 
  -2  10   9     1302.32     1322.97     81.99 o 
  -1  10   9      506.68      485.21     59.81 o 
   0  10   9        1.71      -10.66     31.32 o 
   1  10   9     3347.86     3362.35    121.14 o 
   2  10   9       13.41       19.36     34.15 o 
   3  10   9        0.70        0.22     34.15 o 
   4  10   9       14.77       10.00     36.32 o 
   5  10   9     2081.40     2104.40    109.83 o 
  -9  11   9        1.40        8.70     32.84 o 
  -8  11   9     1661.61     1714.88     81.12 o 
  -7  11   9      297.09      357.77     46.98 o 
  -6  11   9      118.01      126.79     34.15 o 
  -5  11   9       97.55       53.07     28.27 o 
  -4  11   9      800.70      843.20     56.11 o 
  -3  11   9     1068.15     1118.10     61.11 o 
  -2  11   9        0.04       45.89     35.89 o 
  -1  11   9     2752.83     2666.61    111.14 o 
   0  11   9      151.10       99.83     41.97 o 
   1  11   9      971.15     1083.09     80.91 o 
   2  11   9        2.73        7.83     33.93 o 
   3  11   9     2602.31     2490.88    115.05 o 
   4  11   9      516.06      565.03     70.03 o 
  -8  12   9      736.94      727.93     64.16 o 
  -7  12   9        6.64      -13.27     30.23 o 
  -6  12   9      762.86      715.10     60.03 o 
  -5  12   9      422.36      346.67     45.24 o 
  -4  12   9      370.03      359.07     44.58 o 
  -3  12   9      325.68      292.08     54.15 o 
  -2  12   9      416.87      391.91     57.63 o 
  -1  12   9     7862.02     7213.83    177.90 o 
   0  12   9       34.86       15.22     36.32 o 
   1  12   9     2144.90     2035.68    105.48 o 
   2  12   9       36.58       55.68     41.32 o 
   3  12   9     1548.31     1559.60    100.04 o 
  -7  13   9      157.72      162.68     40.67 o 
  -6  13   9      585.16      525.01     55.24 o 
  -5  13   9      122.20       76.77     33.93 o 
  -4  13   9      255.05      229.88     52.63 o 
  -3  13   9      602.48      556.55     67.64 o 
  -2  13   9      448.98      420.62     63.29 o 
  -1  13   9       45.89       67.64     42.63 o 
   0  13   9      203.98      202.92     51.98 o 
   1  13   9     2640.38     2573.31    121.14 o 
   2  13   9       14.73       12.18     41.32 o 
  -5  14   9       65.70       84.60     48.06 o 
  -4  14   9      990.52     1164.21     89.17 o 
  -3  14   9        0.76        1.09     38.50 o 
  -2  14   9      388.20      413.44     65.46 o 
  -1  14   9     3407.08     3440.86    138.10 o 
  -1 -17  10       47.88        4.78     56.11 o 
   0 -17  10      571.59      653.77    109.83 o 
   1 -17  10      400.04      318.84     85.25 o 
   2 -17  10     1097.45     1168.77    128.97 o 
   3 -17  10      151.46      143.76     71.34 o 
   4 -17  10        3.99       36.76     36.10 o 
  -3 -16  10      112.83      211.61     75.90 o 
  -2 -16  10     3262.31     2881.05    178.99 o 
  -1 -16  10      109.60      152.24     65.46 o 
   0 -16  10     3018.94     3086.36    183.12 o 
   1 -16  10      360.63      431.49     91.56 o 
   2 -16  10      155.18      120.92     61.55 o 
   3 -16  10      144.53      192.48     72.21 o 
   4 -16  10      741.04      620.71     68.29 o 
   5 -16  10      936.75      901.70     79.60 o 
   6 -16  10       33.03       23.71     38.71 o 
  -5 -15  10      219.36      173.55     70.47 o 
  -4 -15  10     1508.16     1658.12    142.89 o 
  -3 -15  10       76.16      117.23     61.11 o 
  -2 -15  10      698.57      612.88     99.83 o 
  -1 -15  10       33.23        9.79     48.28 o 
   0 -15  10     1593.56     1759.90    141.37 o 
   1 -15  10       59.79       -5.00     46.98 o 
   2 -15  10      806.86      680.30    103.74 o 
   3 -15  10      877.48      902.35     74.82 o 
   4 -15  10       16.03       38.50     33.71 o 
   5 -15  10      104.03      123.97     42.19 o 
   6 -15  10      720.09      550.46     68.29 o 
   7 -15  10     1072.89     1050.24     86.34 o 
  -6 -14  10     1175.89     1113.32     86.99 o 
  -5 -14  10      422.97      465.64     91.78 o 
  -4 -14  10        1.02        2.17     47.63 o 
  -3 -14  10      327.08      329.93     79.17 o 
  -2 -14  10     3071.25     2848.64    165.07 o 
  -1 -14  10      160.47       94.61     57.42 o 
   0 -14  10       44.66       50.24     51.54 o 
   1 -14  10      279.44      298.17     75.25 o 
   2 -14  10     2647.12     2535.46    100.48 o 
   3 -14  10      595.15      574.17     61.55 o 
   4 -14  10      526.10      532.63     60.03 o 
   5 -14  10     1002.17      923.01     75.69 o 
   6 -14  10      698.69      671.82     71.55 o 
   7 -14  10        0.65       -1.30     34.36 o 
   8 -14  10      106.65      138.10     47.19 o 
  -7 -13  10     1980.48     1834.94    163.12 o 
  -7 -13  10     1440.13     1294.05    130.06 o 
  -6 -13  10       32.77       13.05     54.81 o 
  -6 -13  10       36.20     -125.27    100.26 o 
  -5 -13  10      184.80      167.90     45.02 o 
  -4 -13  10     3695.62     3903.24    126.58 o 
  -3 -13  10      182.61      151.15     61.33 o 
  -2 -13  10     1837.04     1793.40    132.88 o 
  -1 -13  10      172.48      147.46     58.07 o 
   0 -13  10     3525.28     3572.88    174.64 o 
   1 -13  10      146.12      131.80     35.23 o 
   2 -13  10      502.57      446.07     52.41 o 
   3 -13  10     2139.14     1963.91     90.69 o 
   4 -13  10     2756.32     2441.29    102.00 o 
   5 -13  10      122.91      112.22     39.80 o 
   6 -13  10      209.72      213.79     46.98 o 
   7 -13  10     2493.00     2339.94    109.18 o 
   8 -13  10        7.82        7.18     35.23 o 
   9 -13  10      256.26      229.88     52.85 o 
  -8 -12  10      592.93      629.84     88.52 o 
  -7 -12  10       47.35      172.47    110.48 o 
  -7 -12  10        3.87       31.75     58.72 o 
  -6 -12  10     1790.08     1697.49     93.52 o 
  -5 -12  10     1408.25     1394.31     85.47 o 
  -4 -12  10      576.93      578.08     61.55 o 
  -3 -12  10       22.16       36.10     31.32 o 
  -2 -12  10     1157.62     1055.46    104.61 o 
  -1 -12  10       33.81       -0.22     41.54 o 
   0 -12  10     1005.07      989.78    100.91 o 
   1 -12  10      231.11      282.95     41.11 o 
   2 -12  10     5786.19     5418.04    131.14 o 
   3 -12  10     1557.30     1511.75     79.82 o 
   4 -12  10        2.28       13.27     29.36 o 
   5 -12  10     1353.02     1269.47     78.51 o 
   6 -12  10      691.24      651.81     66.77 o 
   7 -12  10      777.69      829.93     73.51 o 
   8 -12  10       40.34       46.11     36.32 o 
   9 -12  10     3411.20     3411.28    132.67 o 
  -8 -11  10      245.30      198.13     97.22 o 
  -7 -11  10     2079.86     1974.56    101.78 o 
  -6 -11  10     2804.08     2653.34    109.61 o 
  -5 -11  10       13.88       19.14     33.28 o 
  -4 -11  10     1189.70     1241.20     75.90 o 
  -3 -11  10      820.56      728.36     60.90 o 
  -2 -11  10     5964.69     6101.81    131.14 o 
  -1 -11  10     1020.00      997.83     97.87 o 
   0 -11  10      387.91      356.03     70.25 o 
   1 -11  10     1183.24     1142.89    104.39 o 
   2 -11  10       37.86       71.55     29.36 o 
   3 -11  10      706.47      794.26     61.77 o 
   4 -11  10     4056.78     3654.43    113.53 o 
   5 -11  10      443.59      409.53     52.85 o 
   6 -11  10       11.73       41.76     32.41 o 
   7 -11  10     1766.61     1757.08     91.34 o 
   8 -11  10       91.51      107.66     41.32 o 
   9 -11  10     1630.27     1568.52     94.82 o 
  -9 -10  10     1663.78     1528.06    147.02 o 
  -8 -10  10      766.50      744.89     76.12 o 
  -7 -10  10     1014.24      945.63     75.90 o 
  -6 -10  10       27.03       38.06     33.28 o 
  -5 -10  10      521.82      534.58     58.94 o 
  -4 -10  10     4026.52     3895.41    115.05 o 
  -3 -10  10        1.45       18.05     27.40 o 
  -2 -10  10     5740.68     5444.57    192.04 o 
  -1 -10  10      204.96      252.07     55.68 o 
   0 -10  10      393.92      406.92    101.13 o 
   1 -10  10     2463.74     2523.72    148.98 o 
   2 -10  10     4165.15     4025.47    108.53 o 
   3 -10  10      707.65      818.62     61.11 o 
   4 -10  10     2594.83     2310.58     90.69 o 
   5 -10  10      741.25      667.25     60.68 o 
   6 -10  10     1376.47     1398.66     79.17 o 
   7 -10  10     2065.44     2015.02     93.95 o 
   8 -10  10      460.66      503.92     59.81 o 
   9 -10  10     1976.68     2011.75    137.23 o 
  10 -10  10       30.50      126.58     63.07 o 
  -9  -9  10     2060.23     2043.51    106.57 o 
  -8  -9  10        9.61       58.07     38.06 o 
  -7  -9  10      347.49      322.97     51.11 o 
  -6  -9  10     3508.62     3384.53    115.92 o 
  -5  -9  10     1055.19      935.19     67.42 o 
  -4  -9  10      286.32      286.00     81.99 o 
  -3  -9  10     7342.92     7592.03    224.88 o 
  -2  -9  10    11578.49    11210.15    264.03 o 
  -1  -9  10     2614.94     2656.82     69.16 o 
   0  -9  10      771.28      673.56     60.24 o 
   0  -9  10      788.94      816.88     64.38 o 
   1  -9  10      563.67      942.15     91.78 o 
   2  -9  10     3929.20     3914.98    103.96 o 
   3  -9  10       42.33       91.78     31.54 o 
   4  -9  10     1420.03     1518.93     75.69 o 
   5  -9  10      924.86      794.04     62.42 o 
   6  -9  10      189.78      200.09     40.02 o 
   7  -9  10        1.90       78.08     46.11 o 
   8  -9  10      176.04      152.68     55.46 o 
   9  -9  10     4249.68     3938.04    196.17 o 
  10  -9  10       73.78        4.78     48.50 o 
 -10  -8  10      161.34      100.04     46.32 o 
  -9  -8  10      385.79      372.56     59.59 o 
  -8  -8  10      782.60      825.36     74.16 o 
  -7  -8  10     5212.93     4566.79    187.04 o 
  -6  -8  10      579.64      596.57     98.74 o 
  -5  -8  10     2222.16     2152.69    135.28 o 
  -4  -8  10     4803.23     4842.13    186.82 o 
  -3  -8  10      380.24      347.54     88.73 o 
  -2  -8  10     3013.44     1710.75     48.28 o 
  -1  -8  10       20.91      395.61     51.98 o 
   0  -8  10     3090.53     3082.23     61.98 o 
   1  -8  10      197.05      284.47     36.32 o 
   2  -8  10     1412.97     1462.16     67.64 o 
   3  -8  10     2005.90     2063.73    116.79 o 
   4  -8  10     4169.98     4175.10    155.29 o 
   5  -8  10     1026.77      997.18     90.26 o 
   6  -8  10     1236.92     1175.30     95.04 o 
   7  -8  10     9049.24     8985.69    172.03 o 
   8  -8  10        9.87       25.66     30.23 o 
   9  -8  10       72.38       78.08     53.72 o 
  10  -8  10      213.58      161.81     66.77 o 
 -10  -7  10       45.24      125.49     59.37 o 
  -9  -7  10     3556.66     3578.10    189.87 o 
  -8  -7  10      669.77      744.89    110.27 o 
  -7  -7  10     1149.35     1145.94    115.05 o 
  -6  -7  10     1587.47     1591.13    121.14 o 
  -5  -7  10     1782.21     1741.42    125.27 o 
  -4  -7  10      506.22      539.59     92.87 o 
  -3  -7  10     3399.84     3543.30    108.74 o 
  -2  -7  10     6457.36     6450.88     85.25 o 
  -1  -7  10        4.54       -0.22     15.44 o 
   0  -7  10      311.87      205.53     29.14 o 
   1  -7  10      373.49      403.87     30.01 o 
   2  -7  10     8814.57     8275.16    137.23 o 
   3  -7  10      313.64      337.54     40.02 o 
   4  -7  10        4.05       31.32     34.58 o 
   5  -7  10     5770.88     5510.68    125.06 o 
   6  -7  10      207.15      167.90     91.78 o 
   6  -7  10      174.95      226.19     52.41 o 
   7  -7  10        4.48       27.40     26.53 o 
   8  -7  10        8.64      -17.83     40.24 o 
   9  -7  10     1923.62     2021.54    144.41 o 
  10  -7  10       42.96       21.97     51.33 o 
  11  -7  10       61.65      111.57     66.33 o 
 -11  -6  10     1678.91     1587.00    149.63 o 
 -11  -6  10     1691.76     1636.81    157.68 o 
 -10  -6  10      192.53      177.47    100.48 o 
  -9  -6  10      207.50      337.97     93.52 o 
  -8  -6  10     2574.21     2406.49    148.54 o 
  -7  -6  10     4944.21     4746.22    188.78 o 
  -6  -6  10      169.80      200.09     75.47 o 
  -5  -6  10      419.34      561.55     68.07 o 
  -4  -6  10     4230.51     3927.81    164.64 o 
  -4  -6  10     4013.91     4149.87    150.72 o 
  -3  -6  10       28.17       58.72     15.88 o 
  -2  -6  10     1342.01     1406.92     44.80 o 
  -1  -6  10        0.11       19.14     15.44 o 
   0  -6  10     9046.12     8854.55     97.65 o 
   1  -6  10      169.79      150.50     21.31 o 
   2  -6  10      688.34      759.90     34.15 o 
   3  -6  10     1945.73     1835.81     71.77 o 
   4  -6  10     6361.07     6520.48    127.01 o 
   5  -6  10     1696.35     1634.41    124.19 o 
   5  -6  10      660.83      578.30     71.12 o 
   6  -6  10      359.68      205.31     87.21 o 
   6  -6  10       64.81       84.17     40.24 o 
   7  -6  10     3517.36     3458.70    104.61 o 
   8  -6  10      393.26      370.16     75.69 o 
   9  -6  10      383.52      399.52     81.34 o 
  10  -6  10        8.97       49.59     53.07 o 
  11  -6  10     2067.09     2389.31    170.94 o 
 -11  -5  10      491.90      566.12     83.30 o 
 -10  -5  10      963.07      968.03     85.91 o 
  -9  -5  10     2367.39     2474.35    111.57 o 
  -8  -5  10     1511.86     1397.57     86.12 o 
  -7  -5  10      373.68      341.67     61.55 o 
  -6  -5  10     1266.19     1156.60     83.08 o 
  -5  -5  10     3000.77     3054.82    152.02 o 
  -5  -5  10     1225.43     1286.87    103.74 o 
  -4  -5  10     1644.16     1657.90     74.16 o 
  -3  -5  10      262.12      241.41     25.66 o 
  -2  -5  10     2775.34     2759.04     58.29 o 
  -1  -5  10       22.53        8.48      8.26 o 
   0  -5  10     1856.88     1998.92     51.33 o 
   1  -5  10      524.10      537.19     71.55 o 
   1  -5  10       30.64       35.89     19.79 o 
   2  -5  10    15411.19    16543.58    265.33 o 
   2  -5  10    10282.75    10581.83    114.62 o 
   3  -5  10     1404.97     1445.42     72.42 o 
   3  -5  10     1393.18     1382.78     60.68 o 
   4  -5  10     1668.19     1777.52    121.14 o 
   4  -5  10      937.37     1004.57     44.80 o 
   5  -5  10     2083.90     2200.97     78.51 o 
   6  -5  10      593.40      559.16     52.41 o 
   7  -5  10      172.01      255.11     61.55 o 
   8  -5  10       10.26        3.26     42.63 o 
   9  -5  10     1803.98     1964.99    143.32 o 
  10  -5  10      297.48      364.29     82.65 o 
  11  -5  10      584.62      512.62     98.52 o 
 -11  -4  10      680.17      676.17     81.56 o 
 -10  -4  10     1425.99     1500.88     95.91 o 
  -9  -4  10     1667.57     1712.71     97.65 o 
  -8  -4  10     1282.96     1235.11     86.56 o 
  -7  -4  10     3230.77     3315.37    117.44 o 
  -6  -4  10     2564.15     2559.82    148.33 o 
  -6  -4  10     2017.86     2125.50    130.06 o 
  -5  -4  10      846.72      819.27     60.46 o 
  -4  -4  10      499.59      453.03     30.45 o 
  -3  -4  10      419.31      397.57     29.36 o 
  -2  -4  10    10413.33    10162.95    105.26 o 
  -1  -4  10      114.64      109.40     36.32 o 
  -1  -4  10      361.81      440.63     73.73 o 
   0  -4  10     6427.10     6581.59    110.27 o 
   0  -4  10      952.67      977.82     65.90 o 
   1  -4  10      993.04      947.81     44.58 o 
   1  -4  10      994.57     1081.78     84.38 o 
   2  -4  10    10320.56    10813.89    103.74 o 
   3  -4  10       23.73       57.63     17.83 o 
   4  -4  10     1470.71     1520.45     47.63 o 
   5  -4  10      874.05      826.67     41.11 o 
   6  -4  10       40.65       11.09     38.71 o 
   7  -4  10     2387.19     2324.28    139.41 o 
   8  -4  10      387.84      439.32     81.12 o 
   9  -4  10     2271.56     2393.88    153.33 o 
  10  -4  10      106.74      182.91     65.90 o 
  11  -4  10      389.02      230.97     74.82 o 
 -11  -3  10     2247.86     2210.32    116.14 o 
 -10  -3  10      162.27       97.87     59.59 o 
  -9  -3  10     2157.24     2181.18    109.40 o 
  -8  -3  10     3370.93     3312.54    167.25 o 
  -8  -3  10     2167.09     2167.69    140.28 o 
  -7  -3  10     3068.71     3016.33    105.92 o 
  -6  -3  10       96.33       94.61     34.36 o 
  -5  -3  10     1547.71     1549.81     46.98 o 
  -4  -3  10     6603.83     6549.62     86.78 o 
  -3  -3  10      808.77      865.38     45.02 o 
  -3  -3  10      989.93      923.67     96.56 o 
  -2  -3  10     8339.73     8449.15    189.87 o 
  -2  -3  10     2076.43     2008.27     61.77 o 
  -1  -3  10      497.40      522.40     33.49 o 
   0  -3  10    11016.85    11230.37    109.18 o 
   1  -3  10        3.07       17.40     14.79 o 
   2  -3  10     1489.96     1535.68     45.89 o 
   3  -3  10     2839.72     2832.77     58.94 o 
   4  -3  10     2663.10     2638.33     58.94 o 
   5  -3  10       13.91       30.23     18.70 o 
   6  -3  10     3031.82     3029.16     91.34 o 
   7  -3  10     1601.59     1736.63    121.79 o 
   8  -3  10      375.33      314.70     69.60 o 
   9  -3  10      185.02      148.33     59.16 o 
  10  -3  10       10.71       19.14     47.85 o 
  11  -3  10     1642.21     1660.08    147.46 o 
 -12  -2  10      488.82      610.05     86.78 o 
 -11  -2  10       79.38       54.37     64.59 o 
 -10  -2  10     1344.44     1456.95    103.52 o 
  -9  -2  10     4299.59     3964.35    129.84 o 
  -8  -2  10      692.73      540.89     59.16 o 
  -7  -2  10      481.65      564.81     58.29 o 
  -6  -2  10     3218.15     3165.52    103.31 o 
  -5  -2  10     1507.92     1526.76     49.15 o 
  -4  -2  10     2141.85     1878.00    112.66 o 
  -4  -2  10      213.81      199.22     28.27 o 
  -3  -2  10      656.60      621.58     81.78 o 
  -3  -2  10      364.55      361.68     35.67 o 
  -2  -2  10    12604.37    12393.71    118.75 o 
  -1  -2  10       82.31       58.07     17.62 o 
   0  -2  10      213.20      256.20     24.58 o 
   1  -2  10      490.30      433.67     30.01 o 
   2  -2  10     1651.52     1299.48     40.24 o 
   3  -2  10      794.54      765.12     43.50 o 
   4  -2  10      139.27      148.54     25.45 o 
   5  -2  10      152.35      103.52     25.01 o 
   6  -2  10     1650.24     1666.17    115.92 o 
   7  -2  10      627.63      428.45     74.60 o 
   8  -2  10      216.43      179.64     59.59 o 
   9  -2  10     3368.78     3218.15    173.12 o 
  10  -2  10       15.38       41.54     50.02 o 
 -12  -1  10      763.54      803.83     99.61 o 
 -11  -1  10     2831.24     2812.54    123.10 o 
 -10  -1  10      236.76      213.79     50.89 o 
  -9  -1  10       80.04       89.82     39.37 o 
  -8  -1  10      473.57      420.84     54.37 o 
  -7  -1  10     9525.61     9112.49    172.90 o 
  -6  -1  10     1840.07     1775.13     65.90 o 
  -6  -1  10     2017.85     1913.89    126.58 o 
  -5  -1  10       14.15       26.97     21.10 o 
  -5  -1  10      570.49      550.24     90.47 o 
  -4  -1  10     3880.02     3894.10     87.86 o 
  -4  -1  10     5335.23     5498.29    168.12 o 
  -3  -1  10      636.28      700.96     64.59 o 
  -3  -1  10      587.73      547.63     52.85 o 
  -2  -1  10     3058.68     3244.47     66.12 o 
  -1  -1  10       83.03       52.63     17.40 o 
   0  -1  10     4566.60     4260.79     70.68 o 
   1  -1  10        0.24      -10.87     13.70 o 
   2  -1  10      343.48      327.54     26.97 o 
   3  -1  10      871.61      834.28     35.89 o 
   4  -1  10     3197.60     3040.03     87.86 o 
   5  -1  10     3085.75     2951.73     92.87 o 
   6  -1  10       17.80       35.45     28.27 o 
   7  -1  10     8501.74     8226.88    161.59 o 
   8  -1  10     1008.10     1123.10     75.25 o 
   9  -1  10      234.81      266.86     72.86 o 
  10  -1  10      107.63      102.44     60.46 o 
 -12   0  10     1433.51     1515.45    103.52 o 
 -11   0  10      729.58      718.36     78.73 o 
 -10   0  10       11.34      -25.45     33.93 o 
  -9   0  10     5158.06     4992.85    144.41 o 
  -8   0  10     4011.24     3787.75    121.58 o 
  -7   0  10      873.21      906.70     58.29 o 
  -7   0  10     2387.65     2359.52    143.54 o 
  -6   0  10      357.77      333.63     38.28 o 
  -6   0  10      765.58      760.55     98.74 o 
  -5   0  10     1119.58     1137.89     55.02 o 
  -5   0  10     1198.75     1199.66    102.00 o 
  -4   0  10     2928.49     3060.48     83.08 o 
  -4   0  10     4040.76     4171.62    151.37 o 
  -3   0  10       97.71      120.49     27.40 o 
  -3   0  10     1869.41     1740.55    107.66 o 
  -2   0  10     3444.90     3463.48     68.73 o 
  -1   0  10      622.74      586.56     35.89 o 
   0   0  10     5700.49     5776.02     80.91 o 
   1   0  10        1.67        2.61     13.70 o 
   2   0  10     1892.03     1592.00     43.71 o 
   3   0  10     1342.17     1347.98     63.94 o 
   4   0  10      163.72      144.41     32.84 o 
   5   0  10     1738.78     1611.36     73.95 o 
   6   0  10     2279.46     2216.63     89.39 o 
   7   0  10      696.14      620.49     60.68 o 
   8   0  10       96.67       73.51     36.54 o 
   9   0  10     1710.41     1896.27     97.43 o 
  10   0  10       45.04       17.62     51.54 o 
 -12   1  10        8.54        8.70     42.19 o 
 -11   1  10     1922.50     1780.57    103.74 o 
 -10   1  10       54.04       75.25     39.58 o 
  -9   1  10     1366.68     1371.26     84.38 o 
  -8   1  10     1151.01     1149.85     66.33 o 
  -8   1  10     1170.44     1145.50    118.10 o 
  -7   1  10     3047.70     3122.68     93.30 o 
  -7   1  10     4707.16     4846.04    189.00 o 
  -6   1  10      822.16      763.60     99.39 o 
  -5   1  10      606.74      567.21     91.56 o 
  -5   1  10      159.30      141.58     31.32 o 
  -4   1  10     2238.35     2279.05     63.29 o 
  -3   1  10     3565.40     3553.52     73.51 o 
  -2   1  10    12128.62    11723.63    122.23 o 
  -1   1  10        1.03       10.22     15.88 o 
   0   1  10      692.60      627.88     34.80 o 
   1   1  10      492.64      514.36     31.10 o 
   2   1  10       34.92       35.45     13.27 o 
   3   1  10       79.61      108.74     30.67 o 
   4   1  10     4224.05     4101.80    107.87 o 
   5   1  10     1560.65     1555.47     75.03 o 
   6   1  10     2046.80     2170.74     89.82 o 
   7   1  10     2061.03     1933.68     90.04 o 
   8   1  10      376.39      356.46     52.85 o 
   9   1  10     1309.21     1283.83     86.12 o 
  10   1  10       17.30       -5.65     37.41 o 
 -12   2  10      166.75      148.98     54.59 o 
 -11   2  10     3457.82     3364.74    134.62 o 
 -10   2  10        8.64       -6.52     34.80 o 
  -9   2  10     1029.55     1079.61    117.66 o 
  -9   2  10     2590.54     2476.74    160.72 o 
  -8   2  10       39.12       16.53     54.15 o 
  -8   2  10       54.37       39.37     38.28 o 
  -7   2  10     3339.53     3379.31    101.13 o 
  -7   2  10     3409.73     3504.80    165.29 o 
  -6   2  10        2.95        1.30     20.44 o 
  -5   2  10      900.42      898.66     47.41 o 
  -4   2  10    10780.39    10940.90    130.27 o 
  -3   2  10     1184.90     1226.41     50.46 o 
  -2   2  10      159.78      134.62     23.71 o 
  -1   2  10      649.38      616.36     36.76 o 
   0   2  10    10456.45     9829.76    105.26 o 
   1   2  10      124.70      130.93     18.92 o 
   2   2  10     9570.93     9211.44    150.28 o 
   3   2  10      931.03      936.72     61.77 o 
   4   2  10     2874.17     2755.12     94.39 o 
   5   2  10      210.64      178.56     38.06 o 
   6   2  10      489.15      452.59     54.81 o 
   7   2  10     4779.48     4593.98    134.84 o 
   8   2  10      265.37      200.31     46.98 o 
   9   2  10      103.87      103.31     41.76 o 
  10   2  10      225.66      209.00     51.98 o 
 -12   3  10       58.13       21.97     45.45 o 
 -11   3  10       66.06       97.43     45.89 o 
 -10   3  10        5.39       -8.05     36.76 o 
  -9   3  10     3199.08     3200.76    178.12 o 
  -9   3  10     3141.37     3036.34    107.22 o 
  -8   3  10       30.70        4.13     22.84 o 
  -7   3  10      141.27      137.89     29.58 o 
  -6   3  10      859.86      858.20     50.24 o 
  -5   3  10     1553.11     1526.98     59.37 o 
  -4   3  10       68.32       73.29     24.36 o 
  -3   3  10     4731.27     4718.38     87.43 o 
  -2   3  10     4936.70     4637.69     83.73 o 
  -1   3  10      169.80      130.71     22.84 o 
   0   3  10       21.71       26.97     16.96 o 
   1   3  10      275.88      247.28     37.84 o 
   2   3  10     6362.00     5957.40    126.58 o 
   3   3  10       13.26       -1.74     26.75 o 
   4   3  10     2176.85     2035.90     85.91 o 
   5   3  10     2386.63     2359.08     94.17 o 
   6   3  10      842.57      811.88     66.99 o 
   7   3  10       97.59       70.03     38.28 o 
   8   3  10      539.38      622.88     68.73 o 
   9   3  10     2766.99     2789.27    120.71 o 
 -12   4  10        0.25      -18.27     42.41 o 
 -11   4  10     3433.37     3369.09    137.45 o 
 -10   4  10      165.70      142.45     48.72 o 
  -9   4  10      116.12      100.04     32.62 o 
  -8   4  10      439.05      409.31     43.71 o 
  -7   4  10     4613.66     4415.20    100.26 o 
  -6   4  10      267.05      243.59     35.02 o 
  -5   4  10     1135.67     1103.09     55.24 o 
  -4   4  10     3691.73     3675.53     83.51 o 
  -3   4  10     1309.11     1285.35     54.15 o 
  -2   4  10     1476.27     1570.26     55.24 o 
  -1   4  10      401.59      353.63     32.19 o 
   0   4  10     7325.41     7236.66     95.26 o 
   1   4  10       25.64       26.10     26.97 o 
   2   4  10     2833.05     2917.15     98.30 o 
   3   4  10      189.75      151.59     36.97 o 
   4   4  10     3072.30     3119.85    105.26 o 
   5   4  10      587.86      542.20     58.29 o 
   6   4  10      118.03      110.92     40.02 o 
   7   4  10     1891.72     2023.06     99.17 o 
   8   4  10      224.09      256.63     53.28 o 
   9   4  10      457.53      363.64     60.90 o 
 -11   5  10     1530.36     1552.86    103.31 o 
 -10   5  10        9.51       -6.52     27.62 o 
  -9   5  10     5787.57     5763.40    124.84 o 
  -8   5  10      241.67      230.54     38.06 o 
  -7   5  10       65.50       54.15     27.40 o 
  -6   5  10     1510.32     1585.26     65.46 o 
  -5   5  10     2987.59     2950.43     81.12 o 
  -4   5  10     1068.22     1100.70     54.81 o 
  -3   5  10      558.86      471.51     40.02 o 
  -2   5  10     4814.98     4725.77     89.39 o 
  -1   5  10        2.76        3.91     18.49 o 
   0   5  10       25.87       40.89     30.01 o 
   1   5  10       23.20       16.96     28.49 o 
   2   5  10     5818.90     5767.54    135.71 o 
   3   5  10      850.86      869.95     65.68 o 
   4   5  10      147.62      136.58     39.37 o 
   5   5  10     1686.75     1629.19     85.91 o 
   6   5  10     1046.21      949.55     74.82 o 
   7   5  10      620.44      672.03     71.34 o 
   8   5  10      210.09      135.49     47.85 o 
 -11   6  10      806.05      765.99     84.60 o 
 -10   6  10        4.23       -3.04     27.19 o 
  -9   6  10        3.99      -12.83     25.88 o 
  -8   6  10      256.26      207.70     38.06 o 
  -7   6  10     5062.40     5108.99    112.66 o 
  -6   6  10      523.10      528.06     47.19 o 
  -5   6  10       11.61        1.52     22.84 o 
  -4   6  10     1244.16     1320.58     59.37 o 
  -3   6  10     1650.53     1550.25     61.77 o 
  -2   6  10     1381.09     1503.05     58.29 o 
  -1   6  10       43.93       31.75     20.66 o 
   0   6  10     3407.72     3534.60    108.74 o 
   1   6  10        1.93        1.74     28.93 o 
   2   6  10     1115.22     1149.85     72.64 o 
   3   6  10      574.68      607.22     61.11 o 
   4   6  10     3197.49     3020.02    111.14 o 
   5   6  10      330.57      342.76     52.41 o 
   6   6  10       52.35       79.60     38.71 o 
   7   6  10      655.32      669.21     73.95 o 
   8   6  10      502.54      524.80     69.60 o 
 -11   7  10     1670.65     1873.22     86.99 o 
 -10   7  10        6.45       -5.22     30.67 o 
  -9   7  10     2714.39     2696.84     94.61 o 
  -8   7  10      524.76      541.33     53.28 o 
  -7   7  10      495.13      516.97     49.80 o 
  -6   7  10       16.97       -3.04     25.01 o 
  -5   7  10     1783.77     1841.03     70.47 o 
  -4   7  10     1183.95     1226.19     58.94 o 
  -3   7  10      416.57      370.82     38.71 o 
  -2   7  10      418.30      402.57     37.19 o 
  -1   7  10      545.99      481.73     54.15 o 
   0   7  10     7616.83     7707.52    160.72 o 
   1   7  10       28.34       31.10     31.54 o 
   2   7  10     2471.92     2587.01    102.65 o 
   3   7  10       27.19       34.15     31.75 o 
   4   7  10      305.17      269.03     50.24 o 
   5   7  10      247.18      199.87     46.76 o 
   6   7  10      860.46      958.47     79.60 o 
   7   7  10     1014.92     1083.09     86.34 o 
 -10   8  10       13.01       29.14     32.84 o 
  -9   8  10      294.94      303.39     45.89 o 
  -8   8  10       16.39       12.61     30.01 o 
  -7   8  10      698.42      610.92     54.37 o 
  -6   8  10     1601.52     1611.58     70.90 o 
  -5   8  10     2395.16     2526.76     81.99 o 
  -4   8  10        0.60       38.06     31.54 o 
  -3   8  10     2501.15     2442.38     75.47 o 
  -2   8  10     4274.82     4272.97     92.43 o 
  -1   8  10        0.53       -6.52     28.06 o 
   0   8  10      287.19      275.34     47.41 o 
   1   8  10      113.15      110.92     37.19 o 
   2   8  10     2098.28     2196.62     98.96 o 
   3   8  10       83.66       59.16     36.10 o 
   4   8  10     2138.71     2063.30    101.57 o 
   5   8  10      255.77      234.45     51.98 o 
   6   8  10      382.68      369.29     61.33 o 
 -10   9  10        6.56        0.65     42.19 o 
  -9   9  10       56.44       54.81     43.28 o 
  -8   9  10      542.67      563.29     67.20 o 
  -7   9  10     3940.02     3893.23    132.88 o 
  -6   9  10      569.38      541.98     50.67 o 
  -5   9  10      268.53      242.93     37.19 o 
  -4   9  10     1711.27     1689.22     68.94 o 
  -3   9  10      378.18      356.68     38.71 o 
  -2   9  10       91.78       77.21     37.19 o 
  -1   9  10      176.33      232.71     44.37 o 
   0   9  10     1225.61     1325.15     82.86 o 
   1   9  10       10.01       16.75     31.75 o 
   2   9  10      508.24      505.87     61.98 o 
   3   9  10       91.37       48.28     38.93 o 
   4   9  10     1979.87     1790.79     99.61 o 
   5   9  10       24.64       24.79     39.58 o 
   6   9  10      518.49      491.09     69.38 o 
  -9  10  10     2196.09     2347.34     95.04 o 
  -8  10  10        0.90       21.31     31.32 o 
  -7  10  10        0.07       12.61     27.84 o 
  -6  10  10      215.62      211.83     38.28 o 
  -5  10  10     2924.29     2762.30     89.39 o 
  -4  10  10      485.71      375.60     42.41 o 
  -3  10  10      104.42      103.09     29.80 o 
  -2  10  10     2808.15     2866.70    113.53 o 
  -1  10  10      222.57      184.21     45.45 o 
   0  10  10      116.98       87.86     40.45 o 
   1  10  10       61.77       62.42     39.58 o 
   2  10  10     2506.98     2405.62    110.48 o 
   3  10  10      336.90      369.29     57.85 o 
   4  10  10       49.65       36.10     39.80 o 
   5  10  10      377.90      403.00     65.46 o 
  -8  11  10       14.78       14.57     31.97 o 
  -7  11  10     2232.64     2179.87     87.21 o 
  -6  11  10      316.67      359.29     46.76 o 
  -5  11  10      141.38       84.17     33.06 o 
  -4  11  10      787.38      714.23     55.24 o 
  -3  11  10      991.98     1000.01     77.86 o 
  -2  11  10     1676.99     1605.92     93.30 o 
  -1  11  10      201.14      149.41     46.54 o 
   0  11  10      202.11       73.95     39.80 o 
   1  11  10      280.49      241.85     52.63 o 
   2  11  10      219.37      216.40     51.76 o 
   3  11  10      112.15      134.19     48.50 o 
   4  11  10     2000.57     2111.36    113.96 o 
  -7  12  10      631.50      615.27     59.16 o 
  -6  12  10        7.09      -19.57     28.27 o 
  -5  12  10     1339.03     1251.64     70.25 o 
  -4  12  10      569.82      560.25     66.99 o 
  -3  12  10        2.80        0.43     35.89 o 
  -2  12  10       50.58       61.98     40.24 o 
  -1  12  10       64.68       74.60     43.06 o 
   0  12  10       32.25       31.10     39.80 o 
   1  12  10        0.01      -28.93     36.32 o 
   2  12  10     1536.19     1565.25    100.70 o 
  -6  13  10       62.33       72.86     35.67 o 
  -5  13  10      143.41      158.77     53.50 o 
  -4  13  10       95.05       84.38     45.02 o 
  -3  13  10      483.90      543.93     71.12 o 
  -2  13  10     1656.00     1680.74    102.22 o 
  -1  13  10       96.96       36.97     41.54 o 
   0  13  10      393.12      340.37     61.11 o 
  -1 -17  11     2113.97     2125.72    166.38 o 
   0 -17  11      162.59      143.32     69.60 o 
   1 -17  11      223.89      202.05     76.99 o 
   2 -17  11      681.24      508.48     98.96 o 
   3 -17  11      840.28      841.89    124.40 o 
   4 -17  11       36.04       68.51     63.29 o 
  -3 -16  11     3510.93     3194.45    210.31 o 
  -2 -16  11       67.88      139.84     65.90 o 
  -1 -16  11      185.37      194.43     73.95 o 
   0 -16  11        6.24       12.18     51.54 o 
   1 -16  11     2017.48     2144.64    158.77 o 
   2 -16  11       45.66       38.50     55.89 o 
   3 -16  11      262.84      299.70     85.04 o 
   4 -16  11      511.94      505.66     64.38 o 
   5 -16  11      942.32      872.78     80.04 o 
   6 -16  11      654.49      667.47     75.47 o 
  -4 -15  11      743.99      324.71    123.97 o 
  -3 -15  11     1310.98     1213.14    149.20 o 
  -2 -15  11        0.43      -42.63     43.93 o 
  -1 -15  11     1075.11     1067.86    121.36 o 
   0 -15  11      250.82      255.33     74.82 o 
   1 -15  11     1324.68     1310.36    124.40 o 
   2 -15  11      114.08      117.44     61.33 o 
   3 -15  11     1385.64     1623.98     90.26 o 
   4 -15  11      457.56      480.86     60.90 o 
   5 -15  11       71.57       64.38     38.93 o 
   6 -15  11     1172.04     1189.00     87.65 o 
   7 -15  11      241.70      224.88     53.72 o 
  -6 -14  11      549.41      512.40    119.62 o 
  -5 -14  11     1741.77     1823.85    161.16 o 
  -4 -14  11       39.62       19.57    102.22 o 
  -3 -14  11      417.96      476.73     90.91 o 
  -2 -14  11        0.03       45.67     51.76 o 
  -1 -14  11     3068.60     2911.28    170.07 o 
   0 -14  11       38.58       15.88     47.19 o 
   1 -14  11      585.99      593.74     97.22 o 
   2 -14  11      494.19      464.55     55.68 o 
   3 -14  11      384.55      394.09     54.37 o 
   4 -14  11       28.96       36.10     33.71 o 
   5 -14  11      475.17      564.81     64.38 o 
   6 -14  11     2771.77     2715.11    117.01 o 
   7 -14  11      263.59      250.98     53.94 o 
   8 -14  11     1065.69     1001.09     87.21 o 
  -7 -13  11     1398.34     1539.59    153.11 o 
  -6 -13  11      862.26     1053.29    133.32 o 
  -5 -13  11      379.39      399.74    107.44 o 
  -4 -13  11      338.29      279.69     74.38 o 
  -3 -13  11     3818.28     4058.09    193.35 o 
  -2 -13  11      212.87      240.11     67.42 o 
  -1 -13  11       12.03       -3.48     43.71 o 
   0 -13  11      256.05      226.62     67.86 o 
   1 -13  11     1989.45     2107.88    140.93 o 
   2 -13  11      163.87       90.26     54.81 o 
   3 -13  11      499.87      490.65     87.86 o 
   4 -13  11     2865.54     2738.81    176.82 o 
   5 -13  11      415.20      358.42    121.14 o 
   6 -13  11        9.89      -32.41     29.14 o 
   7 -13  11      379.58      393.22     59.37 o 
   8 -13  11     1751.63     1651.38     99.83 o 
  -7 -12  11      182.43      195.30     96.35 o 
  -6 -12  11      685.09      662.90    112.88 o 
  -5 -12  11     2495.16     2550.03    108.09 o 
  -4 -12  11      209.50      152.46     41.11 o 
  -3 -12  11       19.39       13.92     43.50 o 
  -2 -12  11        1.51        5.65     40.89 o 
  -1 -12  11      444.32      535.67     87.43 o 
   0 -12  11      560.67      558.51    104.39 o 
   1 -12  11      460.23      478.69    106.57 o 
   2 -12  11     2188.02     2283.61    155.50 o 
   3 -12  11     4048.94     4072.88    193.13 o 
   4 -12  11      204.97      233.58     98.96 o 
   5 -12  11      124.89      120.49     54.59 o 
   6 -12  11     1964.06     2051.77     98.74 o 
   7 -12  11      232.33      222.92     48.50 o 
   8 -12  11      126.07      145.50     45.24 o 
   9 -12  11        3.85       87.65     58.07 o 
  -8 -11  11        7.06       47.63     86.34 o 
  -7 -11  11     1867.74     1619.41    145.28 o 
  -6 -11  11     1316.61     1335.37     84.60 o 
  -5 -11  11      669.92      674.21     66.77 o 
  -4 -11  11        5.09        1.96     29.80 o 
  -3 -11  11     2577.69     2525.24     96.13 o 
  -2 -11  11      925.83     1020.23    117.01 o 
  -1 -11  11     1092.09     1026.54    117.66 o 
   0 -11  11     2101.31     2090.48     84.60 o 
   1 -11  11     6501.03     6384.76    218.36 o 
   2 -11  11      821.51      833.41    112.01 o 
   3 -11  11      459.44      443.46    103.74 o 
   4 -11  11     1952.84     2011.54    131.80 o 
   5 -11  11      540.95      588.30     58.72 o 
   6 -11  11     1756.96     1707.27     90.26 o 
   7 -11  11        7.71       20.88     32.84 o 
   8 -11  11     1538.37     1621.58    128.53 o 
   9 -11  11      121.94       64.38     40.02 o 
  -9 -10  11       51.83       60.68    101.35 o 
  -8 -10  11     2398.78     2494.14    160.29 o 
  -7 -10  11     1482.94     1414.54     88.52 o 
  -6 -10  11      276.52      193.35     46.11 o 
  -5 -10  11     2832.86     2693.14    105.92 o 
  -4 -10  11     2488.14     2426.28    155.50 o 
  -4 -10  11     1292.14     1342.76    105.92 o 
  -3 -10  11     3335.15     3345.60    169.86 o 
  -2 -10  11      304.05      311.01     58.07 o 
  -1 -10  11      714.96      821.88    103.52 o 
   0 -10  11     1736.18     1722.93     78.51 o 
   1 -10  11       33.15       13.92     51.76 o 
   2 -10  11     5240.33     5881.28    208.14 o 
   3 -10  11     6216.86     5714.69    197.70 o 
   4 -10  11     2632.76     2373.22    135.49 o 
   5 -10  11      183.65      199.65     58.72 o 
   6 -10  11      719.75      749.24     91.78 o 
   7 -10  11      507.75      472.38     79.60 o 
   8 -10  11     2781.45     2752.30    111.79 o 
   9 -10  11      224.00      197.70     66.99 o 
  10 -10  11     1562.56     1708.58    148.76 o 
  -9  -9  11      253.76      317.97     78.30 o 
  -8  -9  11      844.54      805.35     75.47 o 
  -7  -9  11       88.96       86.56     38.28 o 
  -6  -9  11     1652.75     1916.06    132.01 o 
  -6  -9  11     3588.21     3786.23    188.78 o 
  -5  -9  11     7026.11     6814.74    230.54 o 
  -4  -9  11      356.88      442.59     88.30 o 
  -3  -9  11     1692.30     1684.87     86.12 o 
  -2  -9  11     5807.18     5786.24    125.92 o 
  -1  -9  11      690.24      758.81     48.06 o 
   0  -9  11      800.50      903.22     65.68 o 
   1  -9  11     4876.63     4766.44    113.31 o 
   2  -9  11     1659.55     1804.92     77.43 o 
   3  -9  11     1650.74     1595.92     76.34 o 
   4  -9  11       19.20       25.66     28.27 o 
   5  -9  11      873.53      834.50     63.72 o 
   6  -9  11     2139.45     2102.66     91.78 o 
   7  -9  11        0.30       -0.43     28.27 o 
   8  -9  11      597.12      462.38     57.20 o 
   9  -9  11       62.34      111.35     59.81 o 
  10  -9  11      319.19      326.01     84.60 o 
 -10  -8  11     2067.24     2129.41    113.53 o 
  -9  -8  11      119.84       53.94     53.28 o 
  -8  -8  11     2273.83     2099.40    158.33 o 
  -7  -8  11     2470.20     2403.45    154.20 o 
  -6  -8  11     2072.90     2057.64    143.76 o 
  -5  -8  11      670.98      788.17    100.26 o 
  -4  -8  11     1820.35     1895.62     88.95 o 
  -3  -8  11    12023.25    12339.56    186.39 o 
  -2  -8  11     1230.47      769.25     44.15 o 
  -1  -8  11     3918.41     3947.17     79.60 o 
   0  -8  11       35.54      106.13     20.44 o 
   1  -8  11     6203.18     6166.41    123.75 o 
   2  -8  11       53.16       77.86     29.14 o 
   3  -8  11     3009.05     2960.65     95.26 o 
   4  -8  11     4130.67     3769.92    108.74 o 
   5  -8  11      900.18      925.41     63.29 o 
   6  -8  11     2448.82     2534.81    153.98 o 
   7  -8  11      477.42      526.97     75.90 o 
   7  -8  11      767.91      810.36    118.31 o 
   8  -8  11     1398.55     1256.64    133.75 o 
   9  -8  11       38.26      -66.33     99.61 o 
  10  -8  11     1591.00     1857.12    168.77 o 
 -10  -7  11      294.15      256.85     54.81 o 
  -9  -7  11     1645.76     1779.70    149.20 o 
  -9  -7  11      736.57      759.25    111.57 o 
  -8  -7  11     2963.22     2980.01    170.51 o 
  -7  -7  11      150.64      148.11     60.68 o 
  -6  -7  11      519.50      556.77     66.55 o 
  -5  -7  11     3945.17     3888.23    117.88 o 
  -4  -7  11      478.40      528.49     67.42 o 
  -3  -7  11     1168.91     1141.81     77.86 o 
  -2  -7  11     9666.48    10295.83    167.68 o 
  -1  -7  11     9226.27     9234.06    106.79 o 
   0  -7  11      136.78      113.31     21.31 o 
   1  -7  11     2250.84     2327.55     56.11 o 
   2  -7  11     1143.21     1184.87     63.72 o 
   3  -7  11     5425.48     5289.72    119.84 o 
   4  -7  11     1083.59     1130.71     75.47 o 
   5  -7  11     2138.07     1995.44     90.26 o 
   6  -7  11     5075.44     5309.07    134.84 o 
   7  -7  11      647.31      563.73     69.16 o 
   8  -7  11     1246.54     1342.55    134.84 o 
   9  -7  11       46.87       30.88    105.05 o 
  10  -7  11     2232.51     2436.29    169.64 o 
 -10  -6  11     3327.23     3515.46    142.67 o 
  -9  -6  11      372.07      423.45     73.51 o 
  -8  -6  11      356.49      377.12     65.25 o 
  -7  -6  11     4153.42     3723.59    125.27 o 
  -6  -6  11     2354.71     2164.43     95.48 o 
  -5  -6  11     1170.45     1092.44     78.51 o 
  -4  -6  11     2540.91     2468.26    101.57 o 
  -3  -6  11     6059.25     6061.36    125.49 o 
  -2  -6  11      339.91      299.26     28.06 o 
  -1  -6  11        0.88        7.18     16.31 o 
   0  -6  11        9.08        4.13     16.31 o 
   1  -6  11     7107.77     6797.77     87.65 o 
   2  -6  11      596.92      562.64     39.58 o 
   2  -6  11      602.44      559.38     85.69 o 
   3  -6  11     4243.96     4348.87    108.96 o 
   4  -6  11     1943.18     2000.88     86.12 o 
   5  -6  11     2199.96     2061.56     89.17 o 
   6  -6  11     3727.35     3958.92    115.70 o 
   7  -6  11      483.95      420.84     99.39 o 
   8  -6  11     2502.94     2594.62    157.03 o 
   9  -6  11       62.68      102.87     55.24 o 
  10  -6  11      168.99      145.50     66.33 o 
 -11  -5  11       75.86       78.51     78.73 o 
 -10  -5  11      251.12      260.98     63.72 o 
  -9  -5  11     2551.11     2480.00    116.57 o 
  -8  -5  11     5373.36     5152.05    148.33 o 
  -7  -5  11     1060.51      996.31     80.47 o 
  -6  -5  11      243.05      210.09     62.20 o 
  -5  -5  11      347.68      505.44     76.34 o 
  -5  -5  11     2383.58     2678.13    149.20 o 
  -4  -5  11      435.90      463.25     49.59 o 
  -3  -5  11      751.95      894.74     40.45 o 
  -2  -5  11      425.23      379.95     30.88 o 
  -1  -5  11     9943.89     8935.89    201.18 o 
   0  -5  11      111.89      107.87     25.01 o 
   0  -5  11      111.89       93.95     66.33 o 
   1  -5  11     6030.95     6154.66    115.70 o 
   1  -5  11       86.56      110.70     33.71 o 
   2  -5  11       11.11       -0.87     25.88 o 
   2  -5  11      850.30      928.45     60.90 o 
   3  -5  11     7722.36     7684.25    133.10 o 
   3  -5  11     8304.75     8870.21    145.06 o 
   4  -5  11     1363.26     1388.44     75.90 o 
   5  -5  11      217.79      222.27     85.69 o 
   5  -5  11        4.41        6.52     31.32 o 
   6  -5  11     6801.81     6550.27    215.53 o 
   7  -5  11      719.89      554.16     86.12 o 
   8  -5  11     1258.01     1288.39    118.10 o 
   9  -5  11      109.77      143.11     60.68 o 
  10  -5  11     2588.65     2668.78    172.68 o 
 -11  -4  11      591.78      558.07     82.43 o 
 -10  -4  11     1920.22     1875.39    106.57 o 
  -9  -4  11      863.32      977.39     83.95 o 
  -8  -4  11      501.79      557.42     73.95 o 
  -7  -4  11     3822.19     3557.43    125.27 o 
  -6  -4  11      761.57      697.05     91.13 o 
  -6  -4  11     1275.65     1299.27    120.71 o 
  -5  -4  11     3572.74     3582.23    108.09 o 
  -4  -4  11      390.97      384.73     31.32 o 
  -3  -4  11     2905.31     2842.34     62.42 o 
  -2  -4  11     1023.20     1037.63     43.50 o 
  -1  -4  11     7364.00     7072.68    179.43 o 
  -1  -4  11     5456.03     5547.66    100.48 o 
   0  -4  11       22.11       35.89     39.58 o 
   0  -4  11        0.00        6.52     23.05 o 
   1  -4  11    14041.69    14747.14    170.29 o 
   1  -4  11    11962.59    12287.14    183.34 o 
   2  -4  11     1688.81     1746.64     78.51 o 
   2  -4  11     1728.03     1902.36     75.03 o 
   3  -4  11     2576.07     2743.82    136.58 o 
   3  -4  11     1172.00     1231.41     51.76 o 
   4  -4  11      153.98      165.94     23.49 o 
   5  -4  11      429.41      388.00     41.54 o 
   6  -4  11      189.74      195.09     56.76 o 
   7  -4  11       45.14       14.14     40.89 o 
   8  -4  11     1250.53     1093.31    110.92 o 
   9  -4  11      165.35      178.34     66.12 o 
  10  -4  11     1003.89     1050.68    120.71 o 
 -11  -3  11      868.74      876.04     93.30 o 
 -10  -3  11     2495.25     2505.01    120.92 o 
  -9  -3  11      862.11      794.91     85.69 o 
  -8  -3  11     2441.74     2412.15    103.09 o 
  -7  -3  11     1196.66     1107.23     73.95 o 
  -6  -3  11     1099.36     1249.90     74.16 o 
  -5  -3  11      287.18      269.03     41.76 o 
  -4  -3  11     4147.04     4137.25     75.47 o 
  -3  -3  11     3576.92     3435.21     69.38 o 
  -2  -3  11       16.58       -2.17      8.48 o 
  -2  -3  11      318.18      300.13     74.38 o 
  -1  -3  11     3839.64     3849.95    127.66 o 
  -1  -3  11     7408.62     7389.34    120.92 o 
   0  -3  11       48.33       53.72     40.89 o 
   0  -3  11       44.49       16.53     33.28 o 
   1  -3  11     4184.02     4304.72     91.78 o 
   2  -3  11       78.93       66.55     18.92 o 
   3  -3  11     2825.57     3053.52     63.94 o 
   4  -3  11     1566.82     1483.70     48.72 o 
   5  -3  11      603.46      625.93     52.41 o 
   6  -3  11     2731.02     2758.60     90.47 o 
   7  -3  11      912.62      956.29     99.61 o 
   8  -3  11     5990.62     5737.74    221.40 o 
   9  -3  11       13.68       52.41     50.24 o 
  10  -3  11     1058.24      944.98    115.92 o 
 -11  -2  11      125.75       50.67     75.03 o 
 -10  -2  11      230.15      239.02     52.41 o 
  -9  -2  11      163.90      202.05     46.11 o 
  -8  -2  11     2422.64     2472.17    103.52 o 
  -7  -2  11       57.87       78.73     34.80 o 
  -6  -2  11     1635.08     1520.45     78.30 o 
  -5  -2  11     3033.85     2922.81     67.64 o 
  -4  -2  11      512.28      503.26     42.63 o 
  -4  -2  11      800.12      722.27     92.65 o 
  -3  -2  11       92.22      126.14     24.58 o 
  -3  -2  11     1370.29     1299.92    104.18 o 
  -2  -2  11      650.27      613.53     80.91 o 
  -2  -2  11      606.95      604.83     46.54 o 
  -1  -2  11     7182.27     7143.58    117.23 o 
  -1  -2  11     7353.58     8169.68    182.69 o 
   0  -2  11        7.73       15.44     16.75 o 
   1  -2  11     6360.15     6331.05     86.99 o 
   2  -2  11      281.08      239.02     25.01 o 
   3  -2  11     5620.34     5776.89    100.04 o 
   4  -2  11      214.05      189.00     51.54 o 
   5  -2  11      376.63      365.38     65.68 o 
   6  -2  11     1147.45     1200.96    103.96 o 
   7  -2  11      253.55      296.65     67.64 o 
   8  -2  11       33.45       53.50     47.85 o 
   9  -2  11      126.82      134.62     61.98 o 
  10  -2  11     2885.42     3054.82    185.95 o 
 -11  -1  11       39.84       54.59     43.06 o 
 -10  -1  11     2702.18     2590.70    115.27 o 
  -9  -1  11      125.27      112.88     43.06 o 
  -8  -1  11      290.72      341.45     54.37 o 
  -7  -1  11     2721.26     2731.85    102.87 o 
  -6  -1  11     2556.11     2500.67     67.64 o 
  -5  -1  11      763.42      873.86    104.83 o 
  -5  -1  11      292.19      330.36     37.84 o 
  -4  -1  11     1310.71     1265.12    104.83 o 
  -4  -1  11      579.25      600.92     43.93 o 
  -3  -1  11     2680.53     2641.16    126.14 o 
  -3  -1  11     2572.00     2306.01     74.38 o 
  -2  -1  11       96.41       75.03     67.86 o 
  -2  -1  11       87.18       76.77     24.36 o 
  -1  -1  11      344.73      478.91     35.23 o 
   0  -1  11       38.65       55.68     18.27 o 
   1  -1  11     5984.23     5742.53     83.73 o 
   2  -1  11       50.43       43.28     17.18 o 
   3  -1  11        3.28       -6.31     23.49 o 
   4  -1  11     1772.00     1654.64     71.55 o 
   5  -1  11      628.25      598.09     54.81 o 
   6  -1  11      254.13      230.54     41.11 o 
   7  -1  11     3113.41     3054.60    107.22 o 
   8  -1  11     2109.78     2298.18    100.04 o 
   9  -1  11      181.92      168.77     63.29 o 
  10  -1  11        0.42      -17.18     46.11 o 
 -12   0  11     1439.97     1458.47    102.87 o 
 -11   0  11       70.45       61.77     43.28 o 
 -10   0  11       90.88       71.34     40.89 o 
  -9   0  11      455.04      431.93     59.81 o 
  -8   0  11     5225.45     5025.91    141.80 o 
  -7   0  11       86.92       64.38     24.79 o 
  -6   0  11      182.36      163.99     33.49 o 
  -6   0  11     1944.63     1976.52    134.19 o 
  -5   0  11     1505.07     1518.93    117.23 o 
  -4   0  11     1472.01     1386.04     65.03 o 
  -4   0  11     1616.09     1516.10    111.14 o 
  -3   0  11      218.40      193.13     26.97 o 
  -2   0  11       18.56       13.27     18.27 o 
  -1   0  11    14623.09    14719.52    136.80 o 
   0   0  11       11.55       15.22     16.96 o 
   1   0  11      394.75      444.76     32.19 o 
   2   0  11       32.65       22.18     16.09 o 
   3   0  11     5065.74     4979.15    113.96 o 
   4   0  11      822.27      867.99     60.90 o 
   5   0  11      162.16      120.27     34.36 o 
   6   0  11      943.36      919.97     65.46 o 
   7   0  11     1302.02     1339.28     80.04 o 
   8   0  11      719.13      552.20     62.42 o 
   9   0  11        1.73        8.48     35.23 o 
  10   0  11     1450.19     1612.67    145.06 o 
 -12   1  11      516.40      603.09     80.69 o 
 -11   1  11       38.76       39.58     42.19 o 
 -10   1  11     2213.10     2179.22    109.18 o 
  -9   1  11        3.05       25.45     35.45 o 
  -8   1  11     1273.77     1252.51     80.47 o 
  -7   1  11      665.81      612.23     45.24 o 
  -6   1  11     3546.42     3562.22     83.08 o 
  -5   1  11     1120.42     1101.79     50.89 o 
  -4   1  11      289.95      267.73     31.75 o 
  -3   1  11     1347.80     1192.70     51.33 o 
  -2   1  11      677.47      691.17     41.54 o 
  -1   1  11     6760.85     6278.85     92.43 o 
   0   1  11       27.96       17.83     16.96 o 
   1   1  11     2585.76     2344.29     55.68 o 
   2   1  11       58.44       42.19     26.53 o 
   3   1  11      357.16      332.32     43.28 o 
   4   1  11      561.75      550.24     54.15 o 
   5   1  11     2084.94     1964.34     86.34 o 
   6   1  11     4829.74     4873.01    133.10 o 
   7   1  11      981.13      858.86     71.34 o 
   8   1  11     1196.90     1130.71     81.99 o 
   9   1  11       76.61       92.43     41.76 o 
 -11   2  11        0.49      -14.79     39.15 o 
 -10   2  11      862.41      757.94     79.17 o 
  -9   2  11        8.65       22.62     36.10 o 
  -8   2  11      874.42      878.21     73.95 o 
  -7   2  11     2653.22     2733.81     78.73 o 
  -6   2  11     1339.25     1350.81     58.72 o 
  -5   2  11      545.08      547.63     43.06 o 
  -4   2  11     3109.69     2998.06     75.90 o 
  -3   2  11     3519.33     3577.44     78.95 o 
  -2   2  11       25.45       16.31     19.57 o 
  -1   2  11     3109.83     3077.01     69.60 o 
   0   2  11       44.02       36.97     18.49 o 
   1   2  11     4540.31     4502.85    111.14 o 
   2   2  11       12.50        4.35     25.88 o 
   3   2  11     4895.96     4761.22    119.62 o 
   4   2  11     1299.26     1258.16     70.90 o 
   5   2  11      471.14      451.94     52.85 o 
   6   2  11       74.87       42.63     33.28 o 
   7   2  11     3763.35     3669.22    124.40 o 
   8   2  11     2031.49     2033.29    103.09 o 
   9   2  11        0.23      -20.88     36.10 o 
 -11   3  11       74.61       81.12     48.06 o 
 -10   3  11      826.19      731.63     77.86 o 
  -9   3  11      100.64      107.44     31.54 o 
  -8   3  11     4128.28     4159.00    101.57 o 
  -7   3  11       64.84       50.24     25.45 o 
  -6   3  11     1513.62     1487.39     62.85 o 
  -5   3  11     2075.76     1998.05     68.51 o 
  -4   3  11     1149.77     1185.52     54.59 o 
  -3   3  11     3241.07     3205.54     76.77 o 
  -2   3  11      911.42      929.54     46.76 o 
  -1   3  11     9351.53     9091.39    113.53 o 
   0   3  11        2.91        2.83     16.53 o 
   1   3  11     3006.98     2987.62     96.56 o 
   2   3  11       60.46       34.80     30.23 o 
   3   3  11     1109.07     1057.86     68.29 o 
   4   3  11        6.92       14.79     27.62 o 
   5   3  11     3304.82     3460.87    114.62 o 
   6   3  11     1341.35     1384.74     83.95 o 
   7   3  11      645.35      602.44     67.20 o 
   8   3  11      198.35      179.43     47.41 o 
   9   3  11      361.82      346.46     61.11 o 
 -11   4  11       90.88       73.95     47.19 o 
 -10   4  11     3360.09     3309.06    133.75 o 
  -9   4  11       94.63      105.92     31.97 o 
  -8   4  11      336.85      300.35     40.89 o 
  -7   4  11     1035.97     1049.59     58.07 o 
  -6   4  11     1576.10     1568.73     64.38 o 
  -5   4  11      305.18      263.16     35.67 o 
  -4   4  11     4278.68     4247.96     92.00 o 
  -3   4  11    10143.58    10170.78    133.32 o 
  -2   4  11        0.75       18.49     21.31 o 
  -1   4  11       64.05       71.77     22.62 o 
   0   4  11       10.27       28.06     27.62 o 
   1   4  11     3922.25     3735.12    108.74 o 
   2   4  11       98.37      108.53     34.36 o 
   3   4  11      644.30      586.13     58.07 o 
   4   4  11      789.53      700.74     63.29 o 
   5   4  11     3426.15     3558.52    120.05 o 
   6   4  11      115.78      102.00     38.93 o 
   7   4  11      560.93      484.78     63.07 o 
   8   4  11     2085.55     2101.58    108.96 o 
 -11   5  11       23.11       25.01     45.02 o 
 -10   5  11       99.74       80.47     33.49 o 
  -9   5  11      259.55      255.76     42.19 o 
  -8   5  11     4821.04     5049.83    116.57 o 
  -7   5  11      648.11      668.12     53.07 o 
  -6   5  11      165.71      180.73     33.06 o 
  -5   5  11     3111.56     3189.01     86.34 o 
  -4   5  11     1194.20     1312.97     60.03 o 
  -3   5  11       37.17       52.63     24.58 o 
  -2   5  11        0.81        5.44     21.75 o 
  -1   5  11     3260.91     3359.74     77.43 o 
   0   5  11      442.48      444.33     52.63 o 
   1   5  11       33.12        8.92     27.84 o 
   2   5  11      299.24      260.55     43.28 o 
   3   5  11     4884.69     4649.87    131.14 o 
   4   5  11      208.71      161.59     41.32 o 
   5   5  11      249.30      217.92     46.32 o 
   6   5  11      610.70      561.12     65.68 o 
   7   5  11      898.03      790.13     78.30 o 
   8   5  11      249.67      214.44     53.72 o 
 -11   6  11      117.98      143.98     56.11 o 
 -10   6  11     2476.57     2449.99     93.52 o 
  -9   6  11       61.61       49.59     31.54 o 
  -8   6  11        9.61        0.22     27.84 o 
  -7   6  11      212.30      199.00     37.63 o 
  -6   6  11     2442.42     2508.93     81.99 o 
  -5   6  11      483.24      452.81     44.15 o 
  -4   6  11     1117.07     1111.58     57.63 o 
  -3   6  11     4447.21     4448.26     95.91 o 
  -2   6  11     1205.89     1208.58     55.68 o 
  -1   6  11      499.23      532.19     55.89 o 
   0   6  11       62.47       60.68     32.84 o 
   1   6  11     5387.37     5479.80    139.63 o 
   2   6  11       44.99       77.86     34.36 o 
   3   6  11       89.73       78.51     35.45 o 
   4   6  11      252.78      205.74     45.89 o 
   5   6  11     2472.43     2395.62    108.09 o 
   6   6  11      494.73      534.15     66.99 o 
   7   6  11       30.56       62.85     43.28 o 
 -10   7  11      327.15      352.76     51.11 o 
  -9   7  11      120.93      121.14     36.97 o 
  -8   7  11     3499.90     3582.23    105.05 o 
  -7   7  11      654.37      615.92     53.72 o 
  -6   7  11      208.55      224.45     38.28 o 
  -5   7  11      339.62      302.31     40.24 o 
  -4   7  11     1101.69     1157.03     58.94 o 
  -3   7  11     1860.66     1966.73     70.90 o 
  -2   7  11       20.84       17.62     22.40 o 
  -1   7  11     1942.09     1835.15     89.17 o 
   0   7  11      274.41      254.02     45.45 o 
   1   7  11      596.46      596.78     62.42 o 
   2   7  11        2.49      -26.10     29.80 o 
   3   7  11     3491.30     3313.20    119.40 o 
   4   7  11      549.33      504.57     62.85 o 
   5   7  11        8.28       28.27     37.19 o 
   6   7  11      728.48      713.79     76.99 o 
   7   7  11      586.14      572.43     73.51 o 
 -10   8  11      334.61      287.95     49.37 o 
  -9   8  11        4.57        3.26     29.80 o 
  -8   8  11       74.20       47.63     32.62 o 
  -7   8  11       24.81       19.36     30.01 o 
  -6   8  11     1267.48     1265.77     66.99 o 
  -5   8  11     1799.74     1843.85     75.03 o 
  -4   8  11      139.48       86.12     38.28 o 
  -3   8  11      287.81      293.17     36.97 o 
  -2   8  11      621.02      573.08     60.24 o 
  -1   8  11     2009.25     1999.36     95.69 o 
   0   8  11        2.38       18.27     31.54 o 
   1   8  11     3610.98     3570.48    122.88 o 
   2   8  11      133.82      130.27     41.11 o 
   3   8  11     1262.16     1283.61     86.12 o 
   4   8  11      428.00      406.92     59.59 o 
   5   8  11      756.46      775.56     78.30 o 
   6   8  11      353.21      343.63     60.24 o 
  -9   9  11      497.81      489.78     55.46 o 
  -8   9  11      946.04      917.58     82.86 o 
  -7   9  11     1376.50     1503.49     93.30 o 
  -6   9  11     1786.33     1836.68     97.43 o 
  -5   9  11        0.76        2.17     26.53 o 
  -4   9  11      718.62      731.19     53.50 o 
  -3   9  11     2730.19     2710.98    111.35 o 
  -2   9  11      506.15      439.11     58.29 o 
  -1   9  11      248.52      246.20     49.15 o 
   0   9  11      229.65      206.83     47.41 o 
   1   9  11     3141.66     3166.61    121.79 o 
   2   9  11        0.01       -1.52     34.58 o 
   3   9  11     1084.84     1177.26     85.25 o 
   4   9  11      149.63      154.63     47.85 o 
   5   9  11        5.65      -30.88     35.23 o 
  -9  10  11      267.94      247.07     46.76 o 
  -8  10  11      947.77     1053.72     69.60 o 
  -7  10  11        1.33      -17.40     29.36 o 
  -6  10  11      250.59      268.16     42.41 o 
  -5  10  11     1399.07     1409.97     69.81 o 
  -4  10  11     1127.26     1169.86     63.94 o 
  -3  10  11        0.44      -24.58     32.62 o 
  -2  10  11      160.31      177.47     47.41 o 
  -1  10  11      783.03      851.68     76.99 o 
   0  10  11       15.80      -18.27     34.80 o 
   1  10  11      517.83      482.39     64.38 o 
   2  10  11       36.24       23.05     39.58 o 
   3  10  11     1778.79     1970.87    107.22 o 
   4  10  11      149.42      124.40     49.15 o 
  -8  11  11        1.60        3.91     31.97 o 
  -7  11  11       43.53      -12.83     30.67 o 
  -6  11  11     2037.27     2106.36     87.21 o 
  -5  11  11      350.32      353.20     45.67 o 
  -4  11  11      296.12      295.56     55.89 o 
  -3  11  11     1779.05     1809.06     99.83 o 
  -2  11  11      734.75      658.77     72.21 o 
  -1  11  11      776.30      682.91     74.16 o 
   0  11  11        0.69       11.53     39.15 o 
   1  11  11     1401.32     1536.98     97.87 o 
   2  11  11       18.49       16.75     38.28 o 
   3  11  11        0.56       10.87     40.67 o 
  -6  12  11        0.73      -25.66     29.58 o 
  -5  12  11      327.21      311.01     60.46 o 
  -4  12  11      592.38      640.72     74.38 o 
  -3  12  11      439.87      427.36     64.16 o 
  -2  12  11       11.57       43.93     39.80 o 
  -1  12  11      703.68      651.37     75.90 o 
   0  12  11       13.04       45.67     42.84 o 
   1  12  11      237.88      281.65     60.03 o 
  -4  13  11       46.22       96.56     46.76 o 
  -3  13  11      386.72      299.48     60.46 o 
  -2  13  11      606.19      581.34     74.16 o 
   0 -17  12     4201.64     4711.20    249.24 o 
   1 -17  12        0.38      -16.53     53.50 o 
   2 -17  12        8.28       34.15     60.03 o 
  -2 -16  12     3785.32     3988.93    225.10 o 
  -1 -16  12       17.40       29.58    110.48 o 
   0 -16  12        3.43       39.58     56.98 o 
   1 -16  12      404.56      308.83     83.30 o 
   2 -16  12     2107.62     2033.29    157.90 o 
   3 -16  12      685.41      566.12    102.87 o 
   4 -16  12      128.50      100.91     42.41 o 
   5 -16  12     1251.71     1390.61     93.74 o 
  -4 -15  12     2791.14     2706.84    191.39 o 
  -3 -15  12      422.04      470.42    118.75 o 
  -2 -15  12      341.54      368.42    121.58 o 
  -1 -15  12        9.41       30.88     52.63 o 
   0 -15  12     2056.42     2293.18    160.51 o 
   1 -15  12      879.51      903.22    121.58 o 
   2 -15  12       12.49       12.40     50.67 o 
   3 -15  12      367.43      355.37     53.50 o 
   4 -15  12      483.74      490.65     63.07 o 
   5 -15  12      887.87      940.41    152.68 o 
   6 -15  12      723.95      761.86    136.15 o 
  -5 -14  12      365.42      204.22    101.78 o 
  -4 -14  12     2203.76     2166.17    168.33 o 
  -3 -14  12       16.17       90.69     73.51 o 
  -2 -14  12     1244.12     1302.09    126.14 o 
  -1 -14  12       60.71       39.15     52.63 o 
   0 -14  12     2008.80     2151.60    150.28 o 
   1 -14  12       28.29       35.45     52.41 o 
   2 -14  12     1194.97     1266.86    124.19 o 
   3 -14  12      805.70     1014.79    132.01 o 
   4 -14  12      187.08      175.51    110.27 o 
   5 -14  12     1154.49     1138.11    139.63 o 
   6 -14  12      877.39      867.77    133.32 o 
   7 -14  12      857.51      854.94    135.49 o 
  -6 -13  12     1932.02     1754.47    152.68 o 
  -5 -13  12       66.76       18.70     67.20 o 
  -4 -13  12     1438.32     1388.87    142.45 o 
  -3 -13  12      254.32      363.64     82.65 o 
  -2 -13  12     4812.33     4530.47    202.26 o 
  -1 -13  12       24.70       78.95     50.67 o 
   0 -13  12     1491.35     1309.49    120.49 o 
   1 -13  12     1111.13     1461.95    142.89 o 
   2 -13  12     1027.29     1055.25    124.19 o 
   3 -13  12      172.04      175.51    100.70 o 
   4 -13  12      744.48      879.08    123.32 o 
   5 -13  12     1558.01     1469.78    140.06 o 
   6 -13  12      550.53      471.29    111.57 o 
   7 -13  12      700.80      818.19    126.36 o 
   8 -13  12      264.08      318.84     81.78 o 
  -7 -12  12     1457.47     1605.05    149.85 o 
  -6 -12  12       31.21       17.62     95.48 o 
  -5 -12  12      243.94      251.41     50.67 o 
  -4 -12  12     3025.40     3143.56    172.90 o 
  -3 -12  12      445.19      262.51     68.51 o 
  -2 -12  12        1.54       -4.13     41.76 o 
  -1 -12  12     2547.00     2756.21    169.64 o 
   0 -12  12     5015.58     5348.44    217.49 o 
   1 -12  12      139.38      120.92     84.60 o 
   2 -12  12     1061.57      949.77    113.75 o 
   3 -12  12     1025.74     1011.53    115.27 o 
   4 -12  12       59.58       99.61     92.65 o 
   5 -12  12      391.54      521.75    115.05 o 
   6 -12  12     1363.90     1635.50    145.50 o 
   7 -12  12     1275.83     1216.40    119.18 o 
   8 -12  12       13.30       28.71     38.93 o 
  -8 -11  12      307.85      261.85    101.78 o 
  -7 -11  12      192.20      186.82     95.04 o 
  -6 -11  12     1984.49     1999.36    145.06 o 
  -5 -11  12      725.25      614.62     97.65 o 
  -4 -11  12      607.83      749.03    103.74 o 
  -3 -11  12     2915.00     3117.02    174.42 o 
  -3 -11  12      119.16       13.92     20.44 o 
  -2 -11  12     3068.53     2956.74    170.51 o 
  -1 -11  12      539.23      549.81     97.00 o 
   0 -11  12      331.12      349.50     85.04 o 
   1 -11  12     1246.29     1297.09     74.38 o 
   2 -11  12     3274.99     3280.14    110.92 o
[truncated: 151,402 more chars]
